# Supplementary material for: Exploiting breakdown in nonhost effector–target interactions to boost host disease resistance
Source: Proc Natl Acad Sci U S A. 2022 Aug 22;119(35):e2114064119. doi: 10.1073/pnas.2114064119 (PMC9436328; doi:10.1073/pnas.2114064119)
Supplement: Supplementary File [file pnas.2114064119.sd01.xlsx]

## Sheet: Table S1A
Table S1A: P. infestans effector sequences and primers
Effector Name	CDS	Protein	Forward_Primer	Reverse_Primer
Pi00366 (PexRD43)	>pDonr_00366_1 ATGAACGTGCTACATGTACCGACACAAGTGACGAAATCACACGCGGTCTCGCCAGATGCGCAGTTTGTCGTCGCCATGGGCAGAAGATCTTTGCGAACGAGTGGCGAAGCTAATGAAGAGAGAACCAGACTGAACACGCTGCTTCTCCTCGACGACGTCACTGAAGCAGAAATGTCATCAATAAAGAAACTAGCTTCGACGTTTGCGAAATTGGAAAATAGGAACGACGGAGCAGCTGACCTATTCAACATGCTACGTCGCCAAGGACATACGAAGGAAAGTGCAAGAAACGCCGGCAACCTATACACCAAATACCTTCAAAACCCTTCAGCATTTCATACTTAG	>pDonr_00366_1 MNVLHVPTQVTKSHAVSPDAQFVVAMGRRSLRTSGEANEERTRLNTLLLLDDVTEAEMSSIKKLASTFAKLENRNDGAADLFNMLRRQGHTKESARNAGNLYTKYLQNPSAFHT	1_26142 F AAAGCAGGCTTCACCATGAACGTGCTACATGTACCG	00366_R: GAAAGCTGGGTCCTAAGTATGAAATGCTGAAG
Pi00582	pUC57_ATGCATTTCTTTGCGTCAGCATCCTCCTTTGATATTGCCGACAACAACCAGAACGGTGTTCGGCTCCTGCGCTCACCTGAAAAGACGGATGAAGAAAGAGGTGCCGTGGACGCCCTAAAGAGCGAACTTTCCTTTATGAAGTTGAACTGGGCAGCAAGGAGCAAGATAACTCCGAAAGAGAAACTTGTTGCGAAGCAAGCCAAAGAAATGTCAAATACAAAGGAAAAGTTATCTAAGATTGAAGCGAAACTACAGGCAAAAGCAGTCAAGGCCGAGCAGAAAGTGAAGGATCAAGCGATCAAGGCAGAGCAGAATCTGAAAGCAAAAAATGAGAAAGCGGCTCAGCAACTGAAGGCACTTCAACAAAATGAGCTCGAAAAGCTGGCTAAGCAG…	>pUC57_00582 MHFFASASSFDIADNNQNGVRLLRSPEKTDEERGAVDALKSELSFMKLNWAARSKITPKEKLVAKQAKEMSNTKEKLSKIEAKLQAKAVKAEQKVKDQAIKAEQNLKAKNEKAAQQLKALQQNELEKLAKQAAKDDKMYNRWLMAEMTPDDVYKKFKFKELAKKGIYPTTSVNYKHYKNYRTIYYARYPKLLEKLDA*	Gene was Synthesised
Pi00821 (PexRD21)	>pDonr_00821_2 ATGACCCCCGTCATAAAAGAAGCGAACCAGGCCATGCTCGCTAATGGACCACTACCTAGCATCGTCAATACGGAGGGTGGGCGACTTTTGCGTGGCGTCAAGAAGCGTACAGCGGAGAGAGAAGTGCAGGAAGAGAGGATGTCTGGCGCGAAACTCAGCGAAAAGGGGAAACAATTCTTAAAATGGTTTTTTCGTGGCAGCGATACACGCGTTAAAGGCAGAAGCTGGAGATAA	>pDonr_00821_2 MTPVIKEANQAMLANGPLPSIVNTEGGRLLRGVKKRTAEREVQEERMSGAKLSEKGKQFLKWFFRGSDTRVKGRSWR	00821-SP_F: AAAGCAGGCTTCACCATGACCCCCGTCATAAAAGAA	00821_R: GAAAGCTGGGTCTTATCTCCAGCTTCTGCC
Pi02860	pUC57_02860 ATGCTACCAACAAACGTGA AGAGCTCGCCAGTGGTGTCGCCTGGTCTAATCCAGTCGTTTGACAATGCGCAGAAACCCGTCGTCATGAG CAGAAAACTTTTGCGCACTGATGAACGTTTGAGCGAAGCCAATGAAGAGAGAACCAAACTGAGTGAGCTG TTCCGTCTCGACGACGATGAAGTGGCGGCGATCAAGGAGCTATCTTCGATGTTCTCGGCATTCCTGCAGA AGAAGAGCCAGGCATTTGATGTATACGATGAAATATTTCGTTCGGGATATCCGATTGATACAGCCGCAAG AATCAGCAACCTATATACCAAGTATCTTAAAGACCCTCAAGCTTTTCGTGGCCCATAA	>pUC57_02860 MLPTNVKSSPVVSPGLIQSFDNAQKPVVMSRKLLRTDERLSEANEERTKLSELFRLDDDEVAAIKELSSMFSAFLQKKSQAFDVYDEIFRSGYPIDTAARISNLYTKYLKDPQAFRGP*	Gene was Synthesised
Pi03192 (PexRD28)	>pDonr_03192_16 ATGGAGAGCACCGTCGTCATGAATAACCGGAATTTCGACTCCATCAACGTCCCCATTAGCGATGATATCACAAGTCGCAACCTCAGGGCGAGCGGTGAAGAGAGAGCCTACGCCTTTGTGGACAAGATCAAGAGTCTTTTTAGCAGGCCTGGTATCAGCCAGAAAGTCGAGAGTCTGCAGAAGAATCCCGCCATGGTCAAGAACTTGGAGAAGGCTGCGTTAAGCCAGAAGGGCTCCAGCAAGGTCCGCGACTGGTTCATGCATATGTACAACAACAGCTCCAAGAGAGACAAGTTCTTCATTCTCGCGACCCTCGTCATGTTCCCTATCGGCGTATGGGCAGTTGTTACTAATTATAGGAGGTAG	>pDonr_03192_16 MESTVVMNNRNFDSINVPISDDITSRNLRASGEERAYAFVDKIKSLFSRPGISQKVESLQKNPAMVKNLEKAALSQKGSSKVRDWFMHMYNNSSKRDKFFILATLVMFPIGVWAVVTNYRR	4_32025 F AAAGCAGGCTTCACCATGGAGAGCACCGTCGTCATG	4_32025 R GAAAGCTGGGTCCTACCTCCTATAATTAGTAACAAC
Pi04089 (PexRD41)	>pDonr_04089_1 ATGGCGCTTCCGAATCCCGACGAAACTCGGCTCTTATCAGACACTTTTACCAAAAGATCCCTTCGGGTCGCAGGCCAAGAAGCTGCCCGGGGCGAAGAGATTGTGAGAGTTACAGCCCAGAGTACTAACAAAATCTTCAAGAGACCGGCGGAAAAAGACATGAGCAAACTGCTTGAAGCGGCTAAGAAGGCGCTGTTGGAGAAAAGGATGGCTGAGCTCTCAAAGGTCATTAAGAAGCCAGCGAAGTAG	>pDonr_04089_1 MALPNPDETRLLSDTFTKRSLRVAGQEAARGEEIVRVTAQSTNKIFKRPAEKDMSKLLEAAKKALLEKRMAELSKVIKKPAK	04089-SP_F: AAAGCAGGCTTCACCATGGCGCTTCCGAATCCCGAC	6039 R GAAAGCTGGGTCCTACTTCGCTGGCTTCTTAATGACC
Pi04097 (SFI1/AvrBlb2 family)	>pDonr_04097_1 ATGTTCCCGAATCCCAAGGAGCCTCAGCTCTTGTCAAAGGCGTCCCCTGACAAAAGATCCCTTCGGGTCGAAGGCCAAGAAGTTGTCCAAGGCGGCACGCTGGACGGGAACGGTGGAGTCTGGAAAGCCATAGCCCATACTACTAATAAGATCGTCAAGAAGCCGGAGATAGACGTTAGCAAACTCATCGACGTGGCCAAGAAGGCAAAAAAGGTGAAGAAGTTGAAAAACTTGATGAAGCTTAAGAAATCGTCATCGTAG	>pDonr_04097_1 MFPNPKEPQLLSKASPDKRSLRVEGQEVVQGGTLDGNGGVWKAIAHTTNKIVKKPEIDVSKLIDVAKKAKKVKKLKNLMKLKKSSS	04097_F AAAAAGCAGGCTCACAAATGTTCCCGAATCCCAAGGAGC	04097_R AGAAAGCTGGGTCACCGCCTCCGGACTACGATGACGATTTCTTAAGC
Pi04145 (SFI2/PexRD29)	>pDonr_04145_2 ATGTTCACGAATGCCGATGACTCTCAGCTCTTGTCGAAGGTCTCTCCCGACTTCGCAGCCAACGATATGACCTATACTGTTTCCCGGAAGAGACTTCTTCGAGTCGCAGGCCGGGAAGATGATGACGCGACGACCGATGAAGAAGATCGAGGTTTTACCAGCATCGTTGATGTCATCAAGAGATCGGATGCCGCCGAAGCACTACAAAAGTTATCGAAAGCCTCCGCCAAAAAAGTGAAAAAGGCCGGCAAAGCTGTCAAAGAACTGACTGCAAAAGAGAAAGAGGCCTTGAAAGCCCTCTTGGCACTGAAGGACGGCAATTAA	>pDonr_04145_2 MFTNADDSQLLSKVSPDFAANDMTYTVSRKRLLRVAGREDDDATTDEEDRGFTSIVDVIKRSDAAEALQKLSKASAKKVKKAGKAVKELTAKEKEALKALLALKDGN	5_17725 F AAAGCAGGCTTCACCATGTTCACGAATGCCGATGAC	5_17725 R GAAAGCTGGGTCTTAATTGCCGTCCTTCAGTGCC
Pi04266	pUC57_04266 ATGCTTCAGATCGTCCCATATTCGGCCAAATCCTCATCTCTTCGAGCGCCTGCTGACGCCCGCAACCAACCTTACGTGGAAGGCAAGACAGACCGGTTCCTGATCAGCGAGTCTAAGACTTACGAAGCCACCAAGGCTCCGACTGGGTACGTGTTTGATACCCTCCACGATGACGATGATATGCTATGGAAGGACGAGGATAATGAGTACGAAGACGAAGACGAAAACTCGTCGTTTGACAACGACGAGCGTGGTCTTTTTAAGAGGAGGAAAAGAAAGAAGAAGAAAAAGAAACACAAAGAGACGCTGACGCCAACCCCTGCACTAAATAGTACGGCGACACCCACACCCACACCAACTCCAAAGCCTACGCGTGGTGGTCTCCTC…	>pUC57_04266 MLQIVPYSAKSSSLRAPADARNQPYVEGKTDRFLISESKTYEATKAPTGYVFDTLHDDDDMLWKDEDNEYEDEDENSSFDNDERGLFKRRKRKKKKKKHKETLTPTPALNSTATPTPTPTPKPTRGGLLGWIDRISD	Gene was Synthesised
Pi04314 (PexRD24)	>pDonr_04314_1 ATGGTATCGACCGAAGCTAATGGGCAGGTTGCCCTATCTACGAGCAAAGGCCAACTAGCTGGCGAGCGTGCTGAGGAGGAAAACAGCATCGTCAGGTCCCTCCGCGCAGTCGAGACAAGTGAAGACGAAGAAGAGAGGGATTTGCTTGGGCTTTTTGCCAAGAGCAAGCTGAAGAAGATGATGAAAAGCGAAAGCTTCAAGCTGAAGAGGTTTGGAGAATGGGACGATTTCACAGTGGGTTATATTCGTGAAAAGCTCAAAAACAAGTATCCGGACCTCCTTTTGAACTACCTAAATGTCTACAAGAAGGCAGGCAATGAGATCGTTAGACACGCTAACAATCCCAACAAGGTGACTTTCTCGAACAAAGTCCGAGCTCGTATC…	>pDonr_04314_1 MVSTEANGQVALSTSKGQLAGERAEEENSIVRSLRAVETSEDEEERDLLGLFAKSKLKKMMKSESFKLKRFGEWDDFTVGYIREKLKNKYPDLLLNYLNVYKKAGNEIVRHANNPNKVTFSNKVRARIYKTNS	M191 F AAAGCAGGCTTCACCATGGTATCGACCGAAGCTAATGGG	M191 R GAAAGCTGGGTCCTACGAGTTGGTTTTGTAGATACGAGC
Pi04339 (PexRD20)	>pDonr_04339_1 ATGACGACGGACGCCCAGCTGAGTGACGCCCGAGCGGTCCGCGCCTCTTTTAATACCAAGCGCGCGCTGCGGTCCCATACTAAGGCGACTGACCATGGCGAGGAGAGAGCTTACAAGCCCAGTCTCAGTGTCGTCGAGAGCCTCAACAACTGGATGCAAAGAGCATCGAAGAATATCTTGCCTGACGACGTTATTTTGGTCATGGCCAGTAAGGCGATGACAAAGAAGACCTCATCTTCGGACGCTGTCTTCGCGATGCTCCAGCTTGACCAGGGACTAAAGGGAATCCTGAGCAATCCCAACTTGAAACAATTTGCCTACTATCTCGTATTGACGGAGAAAGCGCCAAGCCAGGCTCTGATCACCAAGTTGATCAGTCAATAC…	>pDonr_04339_1 MTTDAQLSDARAVRASFNTKRALRSHTKATDHGEERAYKPSLSVVESLNNWMQRASKNILPDDVILVMASKAMTKKTSSSDAVFAMLQLDQGLKGILSNPNLKQFAYYLVLTEKAPSQALITKLISQYGDDVVAKYLFDIKHKAINVSEKLKAEARFWQGAQYVKWFDEGVTPALVRQKYNVHPETWYKNPYEGVYWEYTGVYAKLASKSNKPLPVEV	04339-SP_F: AAAGCAGGCTTCACCATGACGACGGACGCCCAGCTGA	04339_R: GAAAGCTGGGTCCTATACTTCCACGGGCAGGGG
Pi04388	>pDonr_04388_2 ATGGAGCAAGCTGCCGCAGCCAAGGAGCTTCGACTAAACTCTTTCGTGCACCGATCATTCGACGCCCATATTCATGCCCAGCGGCTCTTGAGGGATCGTCGCTCCGTCGATGAAGAGAGAGGGCTTCCGACCGTAATTGAGAAAACCAAGACTTTGTTTTCGACGAAGGTGACCGACAAGACGCTACAGCGCTGGGCAGCCAACAAGAAGTCCCCCCAACACGCTCTGATTCGCTTGGACCTTGACAATGCAGGAAAAGACCTTTTCACAAAAGCTAAATTCGCCGACTGGGTCTCCTTTATGACAAAACGGAATCCGCAGAACGCCGAGGCGGCCATGCTGTCCGCACTGATGACACGCTATAGCGACGACGTTCTGTCAGGC…	>pDonr_04388_2 MEQAAAAKELRLNSFVHRSFDAHIHAQRLLRDRRSVDEERGLPTVIEKTKTLFSTKVTDKTLQRWAANKKSPQHALIRLDLDNAGKDLFTKAKFADWVSFMTKRNPQNAEAAMLSALMTRYSDDVLSGMLIAAKKAPDTKTIATNLQIQQLRGWMKKGKTADDVFNLFNLKGKATSLDDLVSDGQFAPWVTYVTALNKGDPKKTNMMVVKTLTTYNKKTHKGVYDMLSASKNKQLAADLQRGQFDNWLANNVQFYDVSAMVGAKGTPRGSPQRLFVKDYVAAYNKKHQL	5_21342 F AAAGCAGGCTTCACCATGGAGCAAGCTGCCGCAGCC	04388_R: GAAAGCTGGGTCTTACAGCTGGTGCTTCTTG
Pi05750	>pDonr_05750_1 ATGCGCTCGGCCACCGAACATGCCCAGCTCATGGTGTCGCAGTCGGAGCTGGACCAACCCACCCGGTGGAACGTCGCCGACAAACGCTTACTGCGGGCCAACGACGGCACGAATGCTGCCGAGGAAGAACGAGGAATGGCGGACATTGCAACGAAGATGAAGACGTGGACACAAAGCTTAAAAACTCATGTCGGCAGCTCGAAGCCGTTTCAGATAGCGGCTCAGAAATGGAGAAACACGAAGGTGCAGCGAATGATCAAAAAGGGAATTTCTGATACGGCTTTGTTTGAAAACAAGGTCACTCCTGACGAATTTTTCAAGGCGCTGAGGCTGAAACCAGGGTTGAAACAATCGTCTGTTACAAACAACCCTGCTCTGAACAAG…	>pDonr_05750_1 MRSATEHAQLMVSQSELDQPTRWNVADKRLLRANDGTNAAEEERGMADIATKMKTWTQSLKTHVGSSKPFQIAAQKWRNTKVQRMIKKGISDTALFENKVTPDEFFKALRLKPGLKQSSVTNNPALNKYRAYKSFYESKIKTAAT	05750-SP_F: AAAGCAGGCTTCACCATGCGCTCGGCCACCGAACATG	9_39433R GAAAGCTGGGTCTTACGTAGCAGCAGTCTTG
Pi06087 (SFI3/PexRD16)	>pDonr_06087_1 ATGGCGGTCGCTGAGACGTCAAATGACATCAACACGATGAACAACAACCAGGAATTTGCTCGATCTCTGCGCAACACGGAGGAGCGCTCGATTGCGGCAATTCTCGCCGAAGCGGGTGAAGAGGACCGCGCAGCGTGGAGGATCAATTATCGTGCCTGGTACAAGGCTAAGCTGACGCCGACGCAAGTCAAGACGGTGCTGGGCGTCTCCCAAGCAGAGATGAATAATGTTGCGAAGCAACTCCAGCGACTATACCTCGGCTACTACTCCTTCTACACGGCGATGGAGAAGAAGAAAGAAGAGAAGAAGAGGCTGGCCACACCTTGA	>pDonr_06087_1 MAVAETSNDINTMNNNQEFARSLRNTEERSIAAILAEAGEEDRAAWRINYRAWYKAKLTPTQVKTVLGVSQAEMNNVAKQLQRLYLGYYSFYTAMEKKKEEKKRLATP	9_21055 F AAAGCAGGCTTCACCATGGCGGTCGCTGAGACGTCA	06087_R: GAAAGCTGGGTCTCAAGGTGTGGCCAGCCTC
Pi06099 (PexRD50)	>pDonr_06099_4 ATGTCGGACTCGGAGAAAGCTGCTAAGATTTCCAACGACCAAGTGCTTTCAGGCCGCCAGTTGATTGACACTGTCGCCAAGGACAACAAGAAGCGCTTGCTGCGAGCCTACAAAGATGCTGAGGACGACAGCGAAGACTCCAAGAACGTGAAACCCACCGCTGACTCCAAGCACGCCGACGAATCGGAAGACTCTGAAGACAGCCAGGAGGAGCGGTTCTCGCTCATCCAGACGTCCAACCAGCCCCGATACTACTGGTGGTTCCAGCATCACATGACTCCTCTCGATGTTCGTCGGGACCTGGAATTGACGGCGGACACGATCAATCCCATTAAGCGCTCGGTCTACACAGGTTATGTCGACTACTACGAGGACCACTGCTCT…	>pDonr_06099_4 MSDSEKAAKISNDQVLSGRQLIDTVAKDNKKRLLRAYKDAEDDSEDSKNVKPTADSKHADESEDSEDSQEERFSLIQTSNQPRYYWWFQHHMTPLDVRRDLELTADTINPIKRSVYTGYVDYYEDHCSYYENRKEEFCKAEDF	06099-SP_F: AAAGCAGGCTTCACCATGTCGGACTCGGAGAAAGCTG	9_5698 R GAAAGCTGGGTCCTAAAAGTCTTCTGCCTTGCAAAA
Pi06308	>pDonr_06308-1 ATGTCGATCTCTTCTTTCTCCGACCCAACAAGCATTGTGAACATCAATCACGATGCTAACCGTCTGTCTCGTGCGCTAGCTGCTGGTCAGAATCAAACTCAGCGATCTCTTCGTCAGCATGAAGGTGAAGACAGAGGGGCCATTGACAAGGCGGACGAGGTCGTATCAAAGATGAAAGCGTTAATGGGAACTGCAAAAAACGTTCCGAACAATCTGGCCGCTTTGATCGCGAAAAGGTCAAAAACCGCTGGAGAATTTGTGAGGCGTCCGTTTCTAGTGAGCAAATTATCCAAGAGATACAACATTGCTGACCAATTAAGCTTCTCGACACTGAAGCAATTGGACAAGATCGACAACATGAGGATCGTGGATATCAAAAATGGT…	>pDonr_06308-1 MSISSFSDPTSIVNINHDANRLSRALAAGQNQTQRSLRQHEGEDRGAIDKADEVVSKMKALMGTAKNVPNNLAALIAKRSKTAGEFVRRPFLVSKLSKRYNIADQLSFSTLKQLDKIDNMRIVDIKNGIKGNKKTPNGMRRKIKHFEGMKTAPQKFLESHVGRDMQRYGKDGSRWLSAGVVTRTTDQGERQILLISSSNPARGDFLLPKGGWDRGEKIKKAALREVMEEGGVCRAL	06308.1_F AAAAAGCAGGCTCACAAATGTCGATCTCTTCTTTCTCCG	06308.1_R AGAAAGCTGGGTCACCGCCTCCGGAGGAAAGAGCACGACATACTCCTCC
Pi06478	>pDonr_06478_2 ATGCAAACACCCCCTGGACAAGCCGACAAGTCGAAGCTGATTGCTCACGATGTTCTCATGAAGACCACGTCACTGTCAGAAACCACAATTGCTACTTCATCTAAGCGGTTCTTGAGGCTCTACGACGCAGAAGTCCGAGATACAGTCCGCGGAGATAATGACGTAGACCGCGAGGAGAGAGGAAGCTCGCCGTTGTTATCGAAGGTCGACGATCTGATACACAAAGTATTTAAATCCAATCCGGAGCAAGCACAAATCAAGGCGTGGATGAAGTCTGGAATGCACCCTCAAACAATTTTTGATACTTTGCGTCTAGCAAAGAGTACGACAAAACAGAACGATGACCCGAATCTTCTCCTTTGGCTCAAGCTCGTTGCTGCTTTT…	>pDonr_06478_2 MQTPPGQADKSKLIAHDVLMKTTSLSETTIATSSKRFLRLYDAEVRDTVRGDNDVDREERGSSPLLSKVDDLIHKVFKSNPEQAQIKAWMKSGMHPQTIFDTLRLAKSTTKQNDDPNLLLWLKLVAAFRAKNGNQAFSDLDLYYLLLKRSSGDELKILIESFRKTGALKELGKSMQKSLSGSWVSKTLQHETGPKIVYDTLRLQEAGTKLVDSPIFHQWLAYAQQYRAQKGIHWFGDDDMLDLFRKTMPEKDVVTLLHLLRNVPGMKDHGDTMQRFLFLSSKTSRKMMHDVWLNYDVPPEQVFKILRLVKVNMDAVDTNAMFIHWLRYVNLYRSHTKKNVLSSVQMVHFLADTKPLRSEWQFATFFESLKDVPDLKRLAENMQT…	8_3958 F AAAGCAGGCTTCACCATGCAAACACCCCCTGGACAAGC	06478_R: GAAAGCTGGGTCTCACTGAGCTTTCATAGCTG
Pi07387 (AVR4)	>pDonr_07387_1 ATGGATTCTTTAGCTCGTACCGTCAGCGTTGTTGACAACGTCAAAGTAAAAAGCAGATTTCTGAGGGCTCAAACGGACGAGAAGAACGAAGAGAGAGCAACGATAACGCTTGGAGACAGGGTTGTTTCCGACAAGGCGGCGACAAAAGATCTGCTACAGCAGCTTCTTGCACTGGGCACGCCACTGGAAAAAGTCCAGAAGCAATTCCTGAACATACCGCAGATGAAAACATTTGCGGAGTTGAGCAAACACCCGAACTGGAAAGCGCTTGACAAATATGAACGGATGCAGTGGCAGAAGCTAAAGGAGGGCGAAACACTGACATTTATGCGTCTTGGCGATCGATTATACTCTAAAGAGAAAGCGCAAGAACAGCTCCTTAGG…	>pDonr_07387_1 MDSLARTVSVVDNVKVKSRFLRAQTDEKNEERATITLGDRVVSDKAATKDLLQQLLALGTPLEKVQKQFLNIPQMKTFAELSKHPNWKALDKYERMQWQKLKEGETLTFMRLGDRLYSKEKAQEQLLRWVAQKKPVESVYDDLQVAGFAHNTVAARQNWRAYIMYDKWFTAASQMQRNPQQYAKFGTGYHSEQKTTELFEKWAMEGTHIKSVITTLKLNGKSASEMANNENFPALLKYVKLYLDFKPVRDLNAKSRLQARRPIS	07387-SP_F: AAAGCAGGCTTCACCATGGATTCTTTAGCTCGTACC	07387_R: GAAAGCTGGGTCCTAAGATATGGGCCGTCT
Pi07550 (AvrSmira)	>pDonr_07550_9 ATGGCAACTGTGACCAAGGTATCGGCCATGAACGTGCCGAATGTGGCGAAGCCGGTGGAAGTTGCTCCTGTGAAAGACGCAAGGCTCCTGCGAAGCGAAAGCCGGAAACAAACCGATGTGGAAGACTTTGAAGACGAAGAGCGGAAGATTCAGACAAGCTTAATCGACGATGCGTTTAAGGGGCTCGGAAGAACCGACGACGCTGCAAAAAAACTACTCGCAAACGATGATGCAATGGCGAAGAAGCTGGCCGCTCTTAACAAACAACAAGGCGAAGCTGACAATGCCAAGTTTCTCGCTAACTTGTGGATGAGACAAAATATGAAACCGGAGGATCTACGATTGCTCACGAAAACCCCGGTCAACAAGAAGGCCTACCAGGAG…	>pDonr_07550_9 MATVTKVSAMNVPNVAKPVEVAPVKDARLLRSESRKQTDVEDFEDEERKIQTSLIDDAFKGLGRTDDAAKKLLANDDAMAKKLAALNKQQGEADNAKFLANLWMRQNMKPEDLRLLTKTPVNKKAYQEFLVQYLKKHHSLKPGPQANRKITREGAQILRKIENADDDVKFLVNLWIKQKKTPEDLRHITKNEVSKQAYNLFNAQYLTKRHSLNPSG	07550-SP_F: AAAGCAGGCTTCACCATGGCAACTGTGACCAAGGTA	07550_R: GAAAGCTGGGTCTTATCCGGAGGGGTTTAG
Pi07555	pUC57_07555 ATGTACACGAATGCATCGACCG CTGAAGATCCCAATCCCAACACTTACGCAGAGTTCTCAAGAATGAGCCACGCTGCAAAAGACAACGGTGA AAGTAATCGAGCTCTAAGAACACACAACCCGGACAGAGAAGAAAGAATGATGTCACTAGCATCTCTTGAG AACTGGCACGCGAAGCTCATGGGGAAGACCTTCGAGCAAGTAAACTCAATGTTTAATAAAGGAAAGTTTA ATCCTCCTAAAGGTACGACGGTCGGCCAGGCGACGGATTGGACGTGGTCGAAGACTATCGCCTTTTTCGA GCAAATGAAGAAGGACAACACAACACCTGAGAGCTTGAAGGAGACCCTGAATATTGCTCAGAAAGAAGCG ACGATGTCG…	>pUC57_07555 MYTNASTAEDPNPNTYAEFSRMSHAAKDNGESNRALRTHNPDREERMMSLASLENWHAKLMGKTFEQVNSMFNKGKFNPPKGTTVGQATDWTWSKTIAFFEQMKKDNTTPESLKETLNIAQKEATMSAKALRKDPDYLMYNAFKTFWDNKSPGV*	Gene was Synthesised
Pi07689	>pDonr_07689_5 ATGCACAACATCGTCACCGTATCTGCCGGTAATGACATTGTACTGACTGGTGTAATGTCGATGGGCGTTTTGCACCTCGTCAGTGCTGACCAAAGCACCATCGACTATGCTCGATTCCTGAGAGTGAACAAAGCTGTCGGTGAAAACAACGAAGAGAGGGCTGGGGAAGGTGCTCAAAAGGCAAAGGCCCTTGTCAGCCAGATGTTCAAGTCAAACTCTTTTTCAGCCCATGGACGAAAAGCTGAAATCGGTGTTCAACTTCGCTAA	>pDonr_07689_5 MHNIVTVSAGNDIVLTGVMSMGVLHLVSADQSTIDYARFLRVNKAVGENNEERAGEGAQKAKALVSQMFKSNSFSAHGRKAEIGVQLR	07689-SP_F: AAAGCAGGCTTCACCATGCACAACATCGTCACCGTA	07689_R: GAAAGCTGGGTCTTAGCGAAGTTGAACACC
Pi08943 (AVR2)	>pDonr_Avr2_6 ATGCTGCATGCAGCTCCAGGTGCCAAGGCACTGAATAAAATCAAAACTTTCCCCGATTTTGCCGCCCCAAGCCCTAAAGACGGCAACCGTCTGCTGCGCCGTGTCGATAATGGGGAATTTGAGATCGAGGAAGAGAGAGGATTCAGTCTGAAGGATACCCTGAAGAAGCTCAATCCCATTAAAGCTGCGGTAAAGGCGAAGGACAAGGCTAAAGAGGTCACGGAAAAGATCACGGATGCCGACTGGAAGAAGCTAGTTGAGCATTTGAAAATTAAGGGTGACAAGAGGAGTTAA	>pDonr_Avr2_6 MLHAAPGAKALNKIKTFPDFAAPSPKDGNRLLRRVDNGEFEIEEERGFSLKDTLKKLNPIKAAVKAKDKAKEVTEKITDADWKKLVEHLKIKGDKRS	AVR2-SP_F: AAAGCAGGCTTCACCATGCTGCATGCAGCTCCAGGTG	AVR2_R: GAAAGCTGGGTCTTAACTCCTCTTGTCACC
Pi09218	pUC57_09218 ATGGAAAGCGTCGCTGAAGGACGTCGTCTTCGCGCTGATGCGGCCCCTGTCCCCGTTAACAAAGACAATGTCGCCAAGCTCGCAGGTGGATTTCTGGAAAAGCTAAAGACGAACACCGCTCTGACAAAGGCTGCTAACACGATCAAAAACAGTAACGCTGACGAGGCTGCTGTGAGGAAGGCAATCACGACGTTCGCTGCCGCTAAGGAGAGTGCTAAGATGAGCGACGAGGGTATCGCCAAGATTTCAGCGATGATGGCTGGCACTGTGCAGAAGAACCCCAAGTCGTGGCCGCGTCTCCGCAAGTTCGCCAAGGTTACGCTGGGTGCGACCGTTGCTGGTTTCGCGATTTACGGTGCCTACAAGGCTCTGTTCGACCGCAAGTCT…	>pUC57_09218 MESVAEGRRLRADAAPVPVNKDNVAKLAGGFLEKLKTNTALTKAANTIKNSNADEAAVRKAITTFAAAKESAKMSDEGIAKISAMMAGTVQKNPKSWPRLRKFAKVTLGATVAGFAIYGAYKALFDRKSSTAATTTTTTGSA*	Gene was Synthesised
Pi09585 (SFI4)	>pDonr_09585_1 ATGGCTGAAGACGAACCTAAGACTCCGGAGTCCACATCTAGCGCGAACCCGCGTGACAATGACCCCGTTATCCAAGAGATCCGTGGATTACGGAACTCTGGCATGAAGCTGAACGACGCCAAGGACTTTAAAGGCGCCATCGCGAAGCTACGTGGGGCTATTACACTGCTACACGACCGAGTGTTTGGTGAAGGACGTGAGGCCATCACCGACCCCAGCGACATCTCGCAGGACGCGGCTCTCTACGCCCAGATCCTCAACGACTACGGCACGGTACTTATCCGTGCCAAGCAATACGACGAGGCCATCGAAGTGCTGGAGGACTCGGTAGCGATGGTAGAGAAGATCTACGGAGACAGCCACCCGTCGCTCGGTCTGTCGCTG…	>pDonr_09585_1 MAEDEPKTPESTSSANPRDNDPVIQEIRGLRNSGMKLNDAKDFKGAIAKLRGAITLLHDRVFGEGREAITDPSDISQDAALYAQILNDYGTVLIRAKQYDEAIEVLEDSVAMVEKIYGDSHPSLGLSLRSLADAYMAKEEYKMAIKKYKTLRKHVKKGLETTHEAYIEASLRIAEGYKKLGNTKKNLKVLKDAVEAQNGEINGLTTGIAELYMELSTAHVAVGEIDDALRAAEVASAIFRQRDGEDTLSFAFSLNALAGVKMRQKKVDEAIKLLEQAHRIAVQIYGEKDPITQASAKTLREVKEYKLDLQAQKDEL	09585F AAAGCAGGCTTCACCATGGCTGAAGACGAACCTAAGAC	09585R GAAAGCTGGGTCCTACAGCTCGTCCTTCTGCG
Pi09732	>pDonr_09732_2 ATGACCCCCTCGGAGCTCACCACCGCCGACTACCCGACTCTTACTCATTCCATCACCGGCCGCCAGAACGATGTGACTCCTCGGTTGTTGAGACGTATGGAGGAGGACGACGAAGAGAGAGGCATCGGGGGCACCGCGATCTCAGATCTTGCGGCCAAGTTAAAGAGCCGCACCTCGAGTCTTGTCGATAAAGCGGTCAACTTAAAGGCGCGTGAGATGAAAGCGGCGAGAGCCATGCGATTCGGTGAAATCGACGACACGTTGGCAAGCTCGAACATCAACAATTTGATCACAAAACTCAAAGAAATTAACGACAAGAATCGTTTGGTAAAGGTGTCGCTGCTTGGCACACTCACGACCAAGTACGGAGATGATGCTGTGGCG…	>pDonr_09732_2 MTPSELTTADYPTLTHSITGRQNDVTPRLLRRMEEDDEERGIGGTAISDLAAKLKSRTSSLVDKAVNLKAREMKAARAMRFGEIDDTLASSNINNLITKLKEINDKNRLVKVSLLGTLTTKYGDDAVAAALVTAKRSADSPSVAQQIQKLQTEQLMKWKDGGKSLGSVSKLLNFRYNRGLGQKFQVLDEYAKLVKQSDDTLLTTLIKSVGGEDNLGGVLYGARTNSAATKNKATKLENILIERWTRGEQLPANVFQWLRLSGDVDDAFTASNLNRFMKYVDDFNAKNPGQKKPVLKLYTQAFGDAPVMRKLLSAMDDSTTNVAAKKLLVERGVQKDNQSLGSMLRALNIDINQPTSIVNQKIDVLEQLAEVKEVRQVFIKAMST…	09732F AAAGCAGGCTTCACCATGACCCCCTCGGAGCTCACC	09732R GAAAGCTGGGTCTCAGTTTCCCGGCTTTTGAC
Pi10232	pUC57_10232 ATGTCAAGTAAACATAAGCAGCTGTCCACTGATGTCCCTCGTCCAGCTGATGACATTTCATCAGAACGGTTCCTAAGAAGTCAAGATACTCCTGAAGATGATGGAAACCCCGCGCACGAAGACCGAGGATACTTAACAGTGCTTACCAACGCAGCCATGCATCCCTTGAGGGAGCGGAAAATGAAGAATCAAATTGCAAACTTGATCAAGATGGACGCAACTGACGCAGAGTTATATGCGGCAGGAGTGCAACCCCACCGTCTCTTCGACGTCATAAGGCACAAAGACGAATCTGTTGAAATGTCCCTTTCCCAGTGGGTGACCATGGTGCACCAGCATCAGTTTCCGTCGGACTATATCTGGAAAAGTCAAGCGTACCGCAGATTT…	>pUC57_10232 MSSKHKQLSTDVPRPADDISSERFLRSQDTPEDDGNPAHEDRGYLTVLTNAAMHPLRERKMKNQIANLIKMDATDAELYAAGVQPHRLFDVIRHKDESVEMSLSQWVTMVHQHQFPSDYIWKSQAYRRFKQYAGFYDGMQRNGQRVASTT*	Gene was Synthesised
Pi10654	pUC57_10654 ATGACTCCCACTGACTCTCAGCAAAAGTCCAACTTGCGGAAGTCCGTCATTGCCAAGGTTGGCGTCGATGCGAAGCGCTCTTTGCGCTCTTCCGAGGAGGAGCCTGCTGCTCCGCTGGTTGGTCTTGAAGAGCGTGGTGGTGGACTAAACTCTGATAAGCTGTGGAAACTTGTCAAGTCCCACGAAGCTATTCCAGTGGAAATCGCGAAGCTGAGTGACAACGTGCAAGAAAAGATCGCTGGCGTGTTGATGGCCCAAAATCTGTCTCTGGAGAAATTCGCTAAGAAGGTAGGAATGGATGGTGCTCACGACACAGCACACCGCAACAACCCATTTTTTCAGAAGTGGAAAGCTAACTTTTTAGACGGAAAGAAGCCGAAGAAGATC…	>pUC57_10654 MTPTDSQQKSNLRKSVIAKVGVDAKRSLRSSEEEPAAPLVGLEERGGGLNSDKLWKLVKSHEAIPVEIAKLSDNVQEKIAGVLMAQNLSLEKFAKKVGMDGAHDTAHRNNPFFQKWKANFLDGKKPKKIPEEWI*	Gene was Synthesised
Pi10673	>pDonr_10673_7 ATGCACTTGGCGACCAAAACGTCGGCCGTGTCTTCGCCCGCAACCTTGATATCTACCAATGCCATCGTCACTGACAACGCGAAACGAAGATTTCTGAGGGTGGACGAGTCGGATAAGACCAGCGTTCGATATGAACAGGAAGTAGACAAGACAACTAGAAGATGTCGAGAGGAGAGAACTCAAGACACTTGA	>pDonr_10673_7 MHLATKTSAVSSPATLISTNAIVTDNAKRRFLRVDESDKTSVRYEQEVDKTTRRCREERTQDT	10673-SP_F: AAAGCAGGCTTCACCATGCACTTGGCGACCAAAACG	10673_R: GAAAGCTGGGTCTCAAGTGTCTTGAGTTCTC
Pi11383 (PexRD2)	>pDonr_11383_2 ATGCTTTCGACGAACACGGGTGTTCAGGCTGCTAATGTGGTAGGCCCAGCCCAGCGTCTACTGAGGAAACACTACACGGCAGCTGAAAACGACGATGACTCTGAAGCAAGGGCTCTGAATACAGAGAAGATGAAAACGATGTTGAAAGCTGGGATGACTGTTGACGACTACGCTGCCAAGCTAAAACTTACCGACAAGATTGCAGCTGCAGCTAACTCTGCAAGGGCGATGGAAAAGCTTGGCGAAACTCTCGAGATGAAGAAGCTCCTGCGGTACCTCAACTATGTGGCTGAACACACAGCAGTTTGA	>pDonr_11383_2 MLSTNTGVQAANVVGPAQRLLRKHYTAAENDDDSEARALNTEKMKTMLKAGMTVDDYAAKLKLTDKIAAAANSARAMEKLGETLEMKKLLRYLNYVAEHTAV	11383-SP_F: AAAGCAGGCTTCACCATGCTTTCGACGAACACGGGTG	4014 R GAAAGCTGGGTCTCAAACTGCTGTGTGTTCAGCCAC
Pi12731	>pDonr_12731_2 ATGTCAGGCATCCAGGCTATTGCTGTCAGTAGCATTTCCCACGATGCTCCTGCTGCGAGGATGCTACGAGCTGACCATGCCGATGAGAGAGGAATAAGCGTACCCAGTGCCTCAAAGATCGTCGAATGGATGCTTAGTCCGAAGGTAGCGAAAGAGCTCACATTTCTCGAAAACCGCAAGGTCCAGAAGTGGGTAGACAAACAGAAGACGCAGGAGTATGTCTTTACGAAGCTGGGCCTTAACAGCGGACTTGATAAGGCTCTCTCCAACCCGAAGCTCCATGTTTATGCTGCCTACATCGATCGTTTCAACGTGAAAAACCCCTCAAACAAAGTGGCATTACTCGACAAGTTTAGTGAAAAGTACACAGACGAAGGGGTAGCC…	>pDonr_12731_2 MSGIQAIAVSSISHDAPAARMLRADHADERGISVPSASKIVEWMLSPKVAKELTFLENRKVQKWVDKQKTQEYVFTKLGLNSGLDKALSNPKLHVYAAYIDRFNVKNPSNKVALLDKFSEKYTDEGVAKMVEMGIRSSNLETENFASRLWRELLNKWMDNAESAEGVFKILKLDEVGGGIFVTPLFNTWYAFIKEGYTRQAEDVVLRVLSDRYGYDGLSRIFFRGQRNFDLVGDLPIKLETRMVNNWLNKDVSPDKVFKLLKLDEGLDKLLTNSNMQVWESYMMKYNLMPDVEPTTMMQTITRFYNFKELSSMLENAKMVPELNKVAERWQHELRVHYLRAPKMKKEG	12731-SP_F: AAAGCAGGCTTCACCATGTCAGGCATCCAGGCTATTG	12731_R: GAAAGCTGGGTCTCATCCTTCTTTCTTCATC
Pi12737	pUC57_12737 ATGATATCCTCCACCGATGCTTTGGAGCTGGCTACGCTCTCCAAGACTGCCCAGGACGTCGAACTATCGTCCGTTGCTGCGCAGCCAAGAAGCAACATCCAGCGGCGTTTGAGAAAACATAAGACTGTCAACACCAATAGCGAAATGGAGTACGAATCGGAAGCGGAAGCTAGAGGCTTGGTGCCGGAGAAGCTGACCAACCTCGTGAACAAGTTCAAGAAGGTGGGGGGAGAAGTCATGCTCAAAACCAAGAGCTTGAACCAACTGAAAAAGCTTTCTGAAAAGATGGAGGAAAAAAGTTTGTATGCGCTTACTGATTTGGAGAAGAAGGGATACACTCCTGAAACGCTCAGGGACGCCATCAAGAATACCCCGCCCAAGGGAATG…	>pUC57_12737 MISSTDALELATLSKTAQDVELSSVAAQPRSNIQRRLRKHKTVNTNSEMEYESEAEARGLVPEKLTNLVNKFKKVGGEVMLKTKSLNQLKKLSEKMEEKSLYALTDLEKKGYTPETLRDAIKNTPPKGMKDADADELIKFYDEYWKIFH*	Gene was Synthesised
Pi13093	pUC57_13093 ATGGCCACCTCCGAGATGCTGTCGTTCCAGAATGCCATTCAATCCTCAGGTGGTGCCAAAATAGAGACAAGCGCTGGGAGACTTCTCCGAGCAGAGTTGACGACAGATGAGACGTACCCGGAAGAGAGGACCTCTTTGGCCGCTGTCGAAAAGCTAAATGCGAAGACAAAAGATGTACTAAAAGACAAGTGGGATGCGGCAAACGTGAAGTATCAGTCCCCTTTCATCTATAATGACGGCATTGGGCAATCAATAATGAAGAGAAATATCGATCCTGACAAGGTGTTCAAATACCTGACGCAGCAAAAGCTTGATCGGACGATCGGAGAGAATCCTCAGTATGGACTATGGAAGGCCTATTTGGAACTGTGGAAGAAAAACCATCCC…	>pUC57_13093 MATSEMLSFQNAIQSSGGAKIETSAGRLLRAELTTDETYPEERTSLAAVEKLNAKTKDVLKDKWDAANVKYQSPFIYNDGIGQSIMKRNIDPDKVFKYLTQQKLDRTIGENPQYGLWKAYLELWKKNHPRWKSKLQTVD*	Gene was Synthesised
Pi13625	>pDonr_13625_7 ATGAAAGAACTCACAAACATCGACGGTGATTTGAATAACCGTCACTTGCGTCAGGAGAGCGCTGAGCTTGCTACTACGCCTGAAGAGATAGGAGTGAAGAAGGACTCGAACAACCCGCTGCAACGTCGCGATCAGGCCCTGGTATCCGCCCACCGCGTGTACGATCCAGTATCGGGGCTGGCCTGTGCGCTTGTGGGGGATTGTATGGCGTGTCCGACGTCCGAGAAGGACGAAACCTTTTGTCGCGAGACAGGATATCGCCAGGAGCTGGACTGTCCTCGACCGAAAGACCCTAAGGACGCAGCGCTCCTTACCAAGCCAGAGGATGAGCGTGAGATTAGGTTCAAGGCGTGCTCGCCTGCAGATACAGCTCGGCCAGGCGTT…	>pDonr_13625_7 MKELTNIDGDLNNRHLRQESAELATTPEEIGVKKDSNNPLQRRDQALVSAHRVYDPVSGLACALVGDCMACPTSEKDETFCRETGYRQELDCPRPKDPKDAALLTKPEDEREIRFKACSPADTARPGVEVVKFEVRNVLS	13625-SP_F: AAAGCAGGCTTCACCATGAAAGAACTCACAAACATC	13625_R: GAAAGCTGGGTCTCACGACAACACATTCCTTA
Pi13628 (SFI5/PexRD27)	>pDonr_13628_2 ATGGCCTCCGACCAGAATTCGAACGTTGCATCGATCACGAGCCAAGTCCAGCGGCTTCTGCGGACTCATCACGCTACCATAAAAGTCAACGCTGACTCTGAAGAAAGATTCCTGACAGAACCCCCGCTGACGACGGATGAAATGATGGCGATGATGAAGGCAGGGAAGTCTAAAAATGCGTACGCTTTCGAGCTGGGTATTGCTGGACAAATGGCCGATTTCATCAACAGCGGGCTACCAGATATAGAAACGTTCAAGAAGACTCCGGAGTTCCAGAAGTACGAATTCTACATGAACTTCTTGAACGATATGCGGAAGGACGACGATTATAAGCCGTTGGTGGAGATGATCAAGAAGAACAAGGGCGAGACAGAAGCTTTTAAG…	>pDonr_13628_2 MASDQNSNVASITSQVQRLLRTHHATIKVNADSEERFLTEPPLTTDEMMAMMKAGKSKNAYAFELGIAGQMADFINSGLPDIETFKKTPEFQKYEFYMNFLNDMRKDDDYKPLVEMIKKNKGETEAFKTLLVKVEDNVSKKKASPSAIVKLDPLNREQAIVEKIELALKKNQALNKNKASLETIEHTVRMAAKSKPSTWKIFKIISRLKKLKLKR	29_9000 F AAAGCAGGCTTCACCATGGCCTCCGACCAGAATTCG	13628_R: GAAAGCTGGGTCTTAACGTTTTAGCTTTAATTTT
Pi13959 (SFI6)	>pDonr_13959_1 ATGGATCAGGCCAGTGAGTTGAACGTGGATGTTCACTCCTCAAATGTTCTCGCTACCGAGGACACGAGATTTCTTCGAAGTCACCAGATAACGGATGACAAGGTCGAAATTAACGAACACGGCGAGGAAGAGAGGATGTCTGGGTCTAATTTGTTCTCTGCACTGAAGCTGGAGAAAATGGGGCGGGATACATCTTACCGCGATAAGGAGTTCCAGCGTTGGAAAAACTATGGAAATTCAGTGGGAGATGTTACTCCCCATGTGCCAGTTTCTCTCAAAGAAGCGTACGCAACATACTTGCGAATCCGAGAAATGGTTTTGGTCAACGACTAG	>pDonr_13959_1 MDQASELNVDVHSSNVLATEDTRFLRSHQITDDKVEINEHGEEERMSGSNLFSALKLEKMGRDTSYRDKEFQRWKNYGNSVGDVTPHVPVSLKEAYATYLRIREMVLVND	13959-SP_F: AAAGCAGGCTTCACCATGGATCAGGCCAGTGAGTTG	13959_HM_R: GAAAGCTGGGTCCTAGTCGTTGACCAAAAC
Pi14371 (AVR3a/PexRD7)	pDonr_Avr3aKI ATGATCGACCAAACCAAGGTCCTGGTGTATGGGACGCCAGCTCACTACATACACGATTCAGCCGGCAGAAGACTTCTTCGCAAGAACGAAGAGAATGAAGAAACGTCTGAGGAGCGAGCCCCAAATTTCAATTTGGCGAATCTAAATGAGGAGATGTTTAATGTGGCTGCGTTGACGAAGAGAGCAGATGCCAAAAAGCTAGCGAAACAGCTTATGGGTAATGATAAGCTGGCGGATGCTGCATACATTTGGTGGCAGCACAACAGGGTTACGCTAGACCAGATTGACACGTTCCTGAAGCTTGCAAGCCGCAAGACGCAAGGCGCAAAGTACAATCAGATCTACAATAGCTACATGATGCACCTGGGGCTCACTGGATATTAG	>pDonr_Avr3aKI MIDQTKVLVYGTPAHYIHDSAGRRLLRKNEENEETSEERAPNFNLANLNEEMFNVAALTKRADAKKLAKQLMGNDKLADAAYIWWQHNRVTLDQIDTFLKLASRKTQGAKYNQIYNSYMMHLGLTGY	AVR3A-SP_F: AAAGCAGGCTTCACCATGATCGACCAAACCAAGGTC	AVR3A_R: GAAAGCTGGGTCCTAATATCCAGTGAGCCC
Pi14443	pUC57_14443 ATGTCGAGTAAACTTAAGCAGCTGTCCACTGATGTCCCTCGTCCAGCTGATGACATTTCATCAGAACGGTTCCTAAGAAGTCAAGATACTCCTGAAGATGATGGAAACCCCGCGCACGAAGACCGAGGATACTTAACAGTGCTTACCAACGCAGCCATGCATCCTTTGAGGGAGCGGAAAATGAAGAAACAAATTGCAAACTTGATCAAGATGGACGCAACTGACGCAGAGTTATATGCGGCAGGAGTGCAACCCCACCGTCTCTTCGACGTCATAAGGCACAAAGACGAATCTGTTGAAATGTCCCTTTCCCAGTGGGTGACCATGGTGCACCAGCATCAGTTTCCGTCGGACTATATTTTGACAAGTCAAGCGTACCGCAGATTT…	>pUC57_14443 MSSKLKQLSTDVPRPADDISSERFLRSQDTPEDDGNPAHEDRGYLTVLTNAAMHPLRERKMKKQIANLIKMDATDAELYAAGVQPHRLFDVIRHKDESVEMSLSQWVTMVHQHQFPSDYILTSQAYRRFKQYAKFYDGMKRNDQRVASTT*	Gene was Synthesised
Pi14736 (PexRD8)	>pDonr_14736_8 ATGGCAGCCGAAGCCTCCGAGCCCATGCCCAATATCGCGAAGTATGCATCACCAGAAGTTTCAGTTCACCTTGGTGCTGAGCGCGAGAAGAGGCTTTTGCGCTTCGACAGCAACGATTATCGCGACGATGACGATGAAGAGGAAAGGGCGAATGCTGCCAACCTCTTCAACGTCGACAAGCTAACGGTGTATGTAAACAAAGCCCAGAAGCGAACTGCCAACAATGTGAGTGGAAGCCTCTTGAATTATTTTAAGAGATTGGAAGCATACGGCTACAGCCCTGTCAAACTCGGTAACAGAATTCCTGACGAGGAGTACGACAATCTCCGTATGCTGTACCGCAGCTGGTACTACCACAACAAGTAA	>pDonr_14736_8 MAAEASEPMPNIAKYASPEVSVHLGAEREKRLLRFDSNDYRDDDDEEERANAANLFNVDKLTVYVNKAQKRTANNVSGSLLNYFKRLEAYGYSPVKLGNRIPDEEYDNLRMLYRSWYYHNK	36_8294 F AAAGCAGGCTTCACCATGGCAGCCGAAGCCTCCGAG	14736_R: GAAAGCTGGGTCTTACTTGTTGTGGTAGTA
Pi14833	>pDonr_14833_3 ATGGTCCCGAGTGCGTCCCCCGCGTCCACAAGCCGCAGTGGCCGTAACTTGCGTCAGAAAATGGTGGACGAGCTCAAGAACGTTAAGTTGCGCAAAAGTCCGGCAGGAAAGGACAAGAACTCGACGCGTGGGACACCGCCACCGCTTGAGCTCAATGAGGACGTGGATGACGAAGAGGACGACGTGGTGCAGGACCCCCAGGCTGCTGGCAAAGCCAAGGGCTGCAGCATCTGCGAGCGCTCGTTCACGGTGTTTCGAGCCAAACACACGTGCAAAATCTGCGCGCAGAAGATCTGCGACGACTGCAGTAAGAACCGAATGAAGCTTAACCGTAGACTGGAGCGCAAGAAAGGCTCGAGACTGTGCGACCCTTGCGCCAGGAGC…	>pDonr_14833_3 MVPSASPASTSRSGRNLRQKMVDELKNVKLRKSPAGKDKNSTRGTPPPLELNEDVDDEEDDVVQDPQAAGKAKGCSICERSFTVFRAKHTCKICAQKICDDCSKNRMKLNRRLERKKGSRLCDPCARSYIHADNGSGEDTFPDSSPTLMSIHSEDTMTHKQGDSNGLSRRHSVPAKTLSSLIRNKDKTSVSNVSTAIQVNNAGSSKMQATTRTQVKRIVHLSHLRTRHWMSLLAIAVLVTLRVIYYNRRIGVEGSAVPSDTASPSSFVERALDNLLSMRTLGTYLLGLVLFDELSRPKGSKIQVKRQHKKRRRRRSSGQQRERTKSSLSDTSVASKRHAVDSSAPPSPQTSQDDDLEVTLIEQNHEEEGFTLDKLVGALDEGAR…	589 F AAAGCAGGCTTCACCATGGTCCCGAGTGCGTCCCCC	14833_R: GAAAGCTGGGTCTTATTTGAGATCTGTGAGCG
Pi15110	pUC57_15110 ATGGCCTATGTATCTACGACCGCTTGTGCACACTCGGCGCCGAATCCCACGATCCAACGCTATGAGCCTGAAAGCATCCCAACCAGATTGGCTCCCAATAGGCTACTGAGAGAACCTGAGACAACCGAAGCGAGCAACGAGGACCGAGTTGTAAGTATCCATGCTGGCATTGAAAAACTCTCGGACCTGATAAAGACTGGAGTATCAAAGGTTCATGGATACCTGAACTTGGGACCGTCAGCAACCAGAGACCAACCGGCAGATGAAATTCTTCGCATCTACAAGCTAGATGATGGAATCGAAAAGGCTCTGGTCAGTCCAAACTTGAAGGCTATGGAAAGCCACGTGAAGGAGTTAAGCACGAAAAACCGAAAGAGCGAAGCGTCG…	>pUC57_15110 MAYVSTTACAHSAPNPTIQRYEPESIPTRLAPNRLLREPETTEASNEDRVVSIHAGIEKLSDLIKTGVSKVHGYLNLGPSATRDQPADEILRIYKLDDGIEKALVSPNLKAMESHVKELSTKNRKSEASVIGILTSHYGDDAVAKALVTAQKTVQSDDDVKTIWRLRNAQLSSWFSSDKSVDDVFTLLKLRHDDYLALASPKMEVLDDYMKLINRVTSGQETLLNVLTKGFGGEQTMAKLLLRGKEEPQTRELATALQNALLNKWVTDKFQPESVLKKLKLDRDLMNALSDPTRHTLTSYIAVFNTRNPGKKASFIGTLSAHYGDEMVANVLIAASRNGNTRRMANQLRTDQLSDWLNNQKSADEVFSLLKLRADLPNIDGALASG…	Gene was Synthesised
Pi15123	>pDonr_15123_3 ATGTCCAAAACGACGGGGAGCCATTTATCCACAAGGCTTCCACTACCGATCGACAAACCAGAAAACAACTCGCTACCACGCTTCTTGAGAGTGTCCACGCAGAATACAGAGAATGGCGAGAACAGAGTGATCAGCGCTGGGCTTGAAAAGCTCACAGACCTAGCGAAGGCGGGTGTATCAAATATCAACTTGGGGTCCTGGATCTCAAAGGACCCACCTGCAGAGCCGATTTTGAGAAGGTTCAAGCTCACGAATGGGATGGACGATGCTCTGGCTAGTCCCAACTTGAAGGCTCTGGAGAACTACGTCAAGGAGCTCAACACGCAGAATAATAACAATAAGGCATCCGTGATTGGGATGTTCATGGCGCACTACGGAGATGAC…	>pDonr_15123_3 MSKTTGSHLSTRLPLPIDKPENNSLPRFLRVSTQNTENGENRVISAGLEKLTDLAKAGVSNINLGSWISKDPPAEPILRRFKLTNGMDDALASPNLKALENYVKELNTQNNNNKASVIGMFMAHYGDDAVANALMTAQRAGGEMNTIQRLRNAQLLSWLQKRKSVDDVFTLLKLRSDGYLALASPKMEVLDDYIKLVISTKSTKDSLLKTLTKGFGGKEQLATILARAREDVKTRELALALQSALINKWVRVDLLRPKHIYKKLRLNRGLDALLDRNVHTFGAFISMYNAKNPNSKASLIDSFAAQYGNKAVATVLTFAKPDDAATMNLVITLQKQQFLKWKEGGISANSVFRLLDIHFNDLLSPTNPKFDTLSGYLTTLNNKN…	15123fam-SP_F: AAAGCAGGCTTCACCATGTCCAAAACGACGGGGAGC	15123fam_R: GAAAGCTGGGTCTCAACGTCTAGGATTGATG
Pi15125	>pDonr_15123_5 ATGTCCAAAACGACGGGGAGCCATTTATCCACAAGGCTTCCACTACCGATCGACAAACCAGAAAACAACTCGCTACCACGCTTCTTGAGAGTGTCCACGCAGAATACAGAGAATGGCGAGAACAGAGTGATCAGCGCTGGGCTTGAAAAGCTCACAGACCTAGCGAAGGCGGGTGTATCAAAGATCAACTTGGGGTCCTGGATCTCAAAGGACCCACCTGCAGAGCCGATTTTGAGAAGGTTCAAGCTCACGAATGGGATGGACGATGCTCTGGCTAGTCCCAACTTGAAGGCTCTGGAGAACTACGTCAAGGAGCTCAACACGCAGAATAATAACAATAAGGCATCCGTGATTGGGATGTTCATGGCGCACTACGGGGATGAC…	>pDonr_15123_5 MSKTTGSHLSTRLPLPIDKPENNSLPRFLRVSTQNTENGENRVISAGLEKLTDLAKAGVSKINLGSWISKDPPAEPILRRFKLTNGMDDALASPNLKALENYVKELNTQNNNNKASVIGMFMAHYGDDAVANALMTAQRAGGEMNTIQRLRHAQLLSWLQKRKSVDDVFTLLKLRSDGYLALASPKMEVLDDYIKLVTSTKSTKDSLLKTLTKGFGGEEQLATILARAREDVKTRELASALQNALINKWVRVELLRPKHIYKKLRLNRGLDALLDRNVHTFGAFISMYNAKNPNSKASLIDSFVAQYGNKAVATALTFAKPDDAATMNLVITLQRQQFLKWKEGGISANSVFRLLDIHFNDLLSPTNPKFDTLSGYLATLSNKN…	15123fam-SP_F: AAAGCAGGCTTCACCATGTCCAAAACGACGGGGAGC	15123fam_R: GAAAGCTGGGTCTCAACGTCTAGGATTGATG
Pi15127	>pDonr_15123_19 ATGTCCAAAACGACGGGGAGCCATTTATCCACAAGGCTTCCACTACCGATCGACAAACCAGAAAACAACTCGCTACCACGCTTCTTGAGAGTGTCCACGCAGAATACAGAGAATGGCGAGAACAGAGTGATCAGCGCTGGGCTTGAAAAGCTCACAGACCTAGCGAAGGCGGGTGTATCAAATATCAACTTGGGGTCCTGGATCTCAAAGGACCCACCTGCAGAGCCGATTTTGAGAAGGTTCAAGCTCACGAATGGGATGGACGATGCTCTGGCTAGTCCCAACTTGAAGGCTCTGGAGAACTACGTCAAGGAGCTCAACACGCAGAATAATAACAATAAGGCATCCGTGATTGGGATGTTCATGGCGCACTACGGAGATGA…	>pDonr_15123_19 MSKTTGSHLSTRLPLPIDKPENNSLPRFLRVSTQNTENGENRVISAGLEKLTDLAKAGVSNINLGSWISKDPPAEPILRRFKLTNGMDDALASPNLKALENYVKELNTQNNNNKASVIGMFMAHYGDDAVANALMTAQRAGGEMNTIQRLRNAQLLSWLQKRKSVDDVFTLLKLRSDGYLALASPKMEVLDDYIKLVISTKSTKDSLLKTLTKGFGGKEQLATILARAREDVKTRELALALQSALINKWVRVELLRPKHIYKKLRLNRGLDALLDRNVHTFGAFISMYNAKNPNSKASLIDSFVAQYGNKAVATALTFAKPDDAATMNLVITLQRQQFLKWKEGGISANSVFRLLDIHFNDLLSPTNPKFDTLSGYLATLSNK…	15123fam-SP_F: AAAGCAGGCTTCACCATGTCCAAAACGACGGGGAGC	15123fam_R: GAAAGCTGGGTCTCAACGTCTAGGATTGATG
Pi15278	>pDonr201_15278 ATGGGTGTGACCTTCAATGTGGAGCACCTAACCATTCCGCGCTTCACTCGACCAGTCGAGGAGAATCTGATCAAACGGCAGTTAAGAGTTATGGACGACAACGAGAGAGGATTTCCAAGTGGTCCCAGCCTCGAAAAGATCGAAGCAATGTTTCAATCTTTGACGAATAAAATCACGACGAAATCAAAACCTTCCCAAAGAGACGTCCCCGACGAAAAACTACCGCAACTGCTAGGTGCAGCAAAGCCAGTAAATAAGGCGGTTGAAGCTGCTGGCAGACTAAAGACTCTGCAGACCCAAAAGTGGCTTGACGAGGGGAAATCAACACAAGAAGTATTTCAGCTGCTTGAACTGAACAAGTTTATGGTGCCTAACTTTAAAAA…	>pDonr201_15278 MGVTFNVEHLTIPRFTRPVEENLIKRQLRVMDDNERGFPSGPSLEKIEAMFQSLTNKITTKSKPSQRDVPDEKLPQLLGAAKPVNKAVEAAGRLKTLQTQKWLDEGKSTQEVFQLLELNKFMVPNFKKIEGTVFGLPDFNTWVNYVDDFNAKNPTKKESMIPTLRTIYSDEGLTRALELAKTYSTTNALATKLRKEQIQRWLDDAQTPKYVFEMFMIDDQVDGLLTNPRFIAWTKYVDDFNLQYPTSRASMEPPIAAHYGDDAVFAMLEAAKKVQLTENVASRLQAEQIKRLLNSNRSPEYVFKAFNLHETGDNLLSTPMFKTWFNYLESFNKKNTDKETLLAPIHRYYHDHGVAKIVAEGMKNPSTVELSKQLQIQRYKRWL…	15278_F- AAAGCAGGCTTCACCATGGGTGTGACCTTCAATGAG	15278_R GAAAGCTGGGTCTCACACTTTGGCAAATGCATT
Pi15287 (PexRD1)	>pDonr_15287_1 ATGCTATCTGCCCATCGGGCGCAGATAATGAACGTCGCGACGTCAGATCTCATCTCACCGATCGAGTCTACAGTCCAAGACGACAACTACGACAGACAGTTGCGGGGGTTCTACGCTACAGAAAATACAGACCCTGTTAACAATCAAGACACTGCGCATGAGGATGGCGAGGAGAGGGTCAATGTCGCCACGGTGCTTGGAAAGGGGGATGAAGCTTGGGACGATGCACTGATGCGCTTGGCCTATCAGCACTGGTTCGACGGAGGCAAAACTAGTGACGGCATGCGATTAATAATGGACCTTCCAGCGAAAGGTGAAGCACTCCGACACCCGAATTGGGGGAAATACATTAAATACTTAGAGTTCGTTAAGGAGAAAAAGAAG…	>pDonr_15287_1 MLSAHRAQIMNVATSDLISPIESTVQDDNYDRQLRGFYATENTDPVNNQDTAHEDGEERVNVATVLGKGDEAWDDALMRLAYQHWFDGGKTSDGMRLIMDLPAKGEALRHPNWGKYIKYLEFVKEKKKEAADAAAVAALKRRRTYRGWYVDGKTEKDVRKIFGLPATGKAKNHPNWADFQEYLNVVREYSKVVFK	35_8607 F AAAGCAGGCTTCACCATGCTATCTGCCCATCGGGCGC	35_8607 R GAAAGCTGGGTCTTATTTAAAAACTACTTTTGAGTATTC
Pi16195	>pDonr_16195_2 ATGGCTTCGACGTCCAAGCTGGTCAGAATAGGGAGTTTTGCGGCCAATTCTGACCTGACCGAGGTTTCTCATCGACGCTTCTTGCGAACGTCCGTTGCCGAAGAGAGAAAACTTGCTTTAAGCTTTCCATGGCTTGGACAAGCCGTAAGTGGTACACAGTCCTGGGCAGCGACGTTGCTTCAGACACTCCAACAAAAGTGGTCACAGATGAGAATGAAATCTCCGAATGATATGTTCAAGAAGCTGAAACTTGACAATACGGGCGACCAACTGTTCAGCAGCCCAAGATTTTCCAAGTGGCTCAGCTACGTCAGGACAAACAGTAAGACAAACCCCGACATGGCAATCTTTTCGACATTGGCATATCATTACAGCGACGAAGCT…	>pDonr_16195_2 MASTSKLVRIGSFAANSDLTEVSHRRFLRTSVAEERKLALSFPWLGQAVSGTQSWAATLLQTLQQKWSQMRMKSPNDMFKKLKLDNTGDQLFSSPRFSKWLSYVRTNSKTNPDMAIFSTLAYHYSDEALVKLLDAAKKVDSTKVLATKLEGLQFTNWVHARESPEYVFKVLALDRMGSNTFTSPQFSKWLSYMNKAETSDPEMAIYRVLGTYHSDDVLVKMFAAAKQAESTRALASSLEKVQFENWARGGESPSHVFKALALDQMDTQIFASPQFSKWTSFVSKANTKNPDVAMYTTLGTFYSDDILAKMFAAGKQVDSTKGLATRLEGIQLANWENAGKSAESAFKTLKLDTLPGSQLFESQFINTWASFVTRTHKDPDAIMV…	16195_F AAAGCAGGCTTCACCATGGCTTCGACGTCCAAGCTG	16195_R GAAAGCTGGGTCTTATCCTGCTATATAAATCCC
Pi16240/ 16427 (PexRD12)	>pDonr_16427_1 ATGTTGACCACGACTGTGGCTGACACGGCCCAGACGGCAACCAGCATTCTAACTCCTGTTCTAGCTGGGGAGCCGAACAAACACGTTGCAACGCGATCTTTGAGAACGCATCCGATAGACGACAGCGACGATGGCGAAGAGCGACTGCTTAATGGTATGACAGATTTTTTCAAGTACCACGCTGGAAAGATGAGTCCCGAGCAGCTTTACAAGTACTTAAACTTAAAAGGACTTGGTCAAGAAGCCTACAAACACAAGAACTACGCTAGTTACATTAAGAAGTCGAAGAAGTGGTGGAAGAACCAGTAA	>pDonr_16427_1 MLTTTVADTAQTATSILTPVLAGEPNKHVATRSLRTHPIDDSDDGEERLLNGMTDFFKYHAGKMSPEQLYKYLNLKGLGQEAYKHKNYASYIKKSKKWWKNQ	16427-SP_F: AAAGCAGGCTTCACCATGTTGACCACGACTGTGGCTG	16427_R: GAAAGCTGGGTCTTACTGGTTCTTCCACCAC
Pi16294 (AVRvnt1)	pUC57_16294 ATGGTAACGACCCCGACCAAGTTAGCGAAGTTGACGGCTCCTGAATTCACAGACAACGAGAATCGTCAGCGTCGCTTGCTAAGAAAACAAGAAGGTGCCGAGCTGGGTGACGAAGAACGAACGAGCACCCAAAACCTTGGGAACTCTTTGATGAGGGTGTTCTCGAAAGAGGCCACAAGGAAATACTATTTGGATTTGTTCAAGCGAGCCGACTTTACAGCGAATCTCCCAAAACTTGCGAAAAAAGGTGGGCCTGACAGGCTGAACGATGCCTTAAAAAAACTACGAAAGGCTGGCATCTCTGAGGAGAAGTTTGCGGAGCTCAAAGGTGCGGCGGCGAAGTACGCAGATGACTGGTATAGAATATATGGCAAGCTTGATCCTATT…	>pUC57_16294 MVTTPTKLAKLTAPEFTDNENRQRRLLRKQEGAELGDEERTSTQNLGNSLMRVFSKEATRKYYLDLFKRADFTANLPKLAKKGGPDRLNDALKKLRKAGISEEKFAELKGAAAKYADDWYRIYGKLDPIRA*	Gene was Synthesised
Pi16663 (AVR1)	>pDonr_16663_2 ATGTTCGACCACGACAAGGTTCCAAGGACTGTTGAACGAGGTGGCGGTGCAAGACAACTGCGCACGGCCACGATGAGCGACGACGAAGCTAGAGTGTCGAAATTGCCGTCGTTTATCGAGTCCTTCGTTAAAAACCGAAAAATCGAGTCTTGGATTCAGAACAAAGTTACTGACGACTTTGTCCTGAGCGAGCTAAAACTCGTGAGATTGCCCGGAACGAGCCTGGCGGACGACCCAAATTTCAAGCTCTTTCAAAAGTTTAAGATTGGCGGCTGGCTCGAGGAAAAGGCTACTACAACGAAAGCCTGGGAAAACCTTGGCTTGGATTCACTCCCATTTGATCAAGTGAGCAAGATCGACGAGTTCAAGACTTATACGCAGTAT…	>pDonr_16663_2 MFDHDKVPRTVERGGGARQLRTATMSDDEARVSKLPSFIESFVKNRKIESWIQNKVTDDFVLSELKLVRLPGTSLADDPNFKLFQKFKIGGWLEEKATTTKAWENLGLDSLPFDQVSKIDEFKTYTQYVTVLNKKASKLDIDQWHGLLSGGSPEELMAKAMILRTLGRDVLERRVMLGGHVVVPF	51_2006F AAAGCAGGCTTCACCATGTTCGACCACGACAAGGT	51_2006R GAAAGCTGGGTCTTAAAATGGTACCACAACATG
Pi16705	pUC57_16705 ATGTCAGTCGCGAAAGATCCACGAGGACACGCTCCCAACAGGACTGAAGTCGATACCGTAAACGCGAGTTCAAGCACGAGGCTTTTACGAAAAAATAGTACTGTTGATCTAGTCGGCGAGGAGAGAGCACCCAGCATCGTAGAAAATATCAAGGCGTTGGTCAAGTCTTCAGCGGTGACTCCAGCGAAGCTTCAGCAATGGCTAGACGAGCGACTACCTGCGGGGCTAGTGTTCAAGAACATGAACCTTGACGAACCAAATATCTTCTCTTTGTTGCATGAACCCAACTTTGCTAAGTGGGTTCAGTACGCCGACGACTTGAGTGCCAAGTCATCTCATAAAGAATCTTCAGTGATCTCCACCCTGACATCATTGCACGGCGACAAA…	>pUC57_16705 MSVAKDPRGHAPNRTEVDTVNASSSTRLLRKNSTVDLVGEERAPSIVENIKALVKSSAVTPAKLQQWLDERLPAGLVFKNMNLDEPNIFSLLHEPNFAKWVQYADDLSAKSSHKESSVISTLTSLHGDKVVYDTIQAAKLYPQLSELALKLEKDQIRFWIATRKDPSVVFEALNLNWAGISIFPKPEFSAWLKYVDDVNARHPKEAPLSIIPTLKQRFSRGDEAGTDVLLKLIANGKATTEAKTVANKVESALFDFWLNSRETPDKVMDAFKYGTTTQAFLGSPRWKEWERYLSAYNARYPEKKATAIETLTRKYGDAQLLDTLIGASSKGETKTLAAKLQAQQFDRWMNLKESPLDVYNRLRSSYGDTAFFNEPQLNVWVSYMNV…	Gene was Synthesised
Pi16737 (PexRD15)	>pDonr_16737_1 ATGACAAGGGAATTGAATATGAGGGCCGCCCCTAGCGATTCAACTCGCGTTGTCGACTACGCCACGACTGAGAGGCTTCTAAGGGCCCACAGTAGTGACAAGGAAGAACAAAAAGAAGAAGAGGAAAGGGCAATTTCGATAAATTTTTCAAGCCTGGAGAAAATCTTTAAAAAAGTTACGTCAGCCAAAACTACGGAGCTGCAAGGAATGCTTAAGGCTGACGAGGCCCTTGGGAGTGCTTTCAAGACGCTAAAACTTGGTACAATGCGGATTGGCAAGGATGGCTCTGTCGATCCCAAGATGGTGGCAAAATTTCTGTCAAGTCGCAATTTCAAGATTTGGTCCCAGCACGCCGTCAAGATCAACAAAGATGATCCCTATGGC…	>pDonr_16737_1 MTRELNMRAAPSDSTRVVDYATTERLLRAHSSDKEEQKEEEERAISINFSSLEKIFKKVTSAKTTELQGMLKADEALGSAFKTLKLGTMRIGKDGSVDPKMVAKFLSSRNFKIWSQHAVKINKDDPYGEMLKALTNVFGEKNVAMMILVGNLSRNSRDVAKKLEKAQFYKWYFVDKYKTADEVFTNVLKADRNRIHGYGREKEIWGDYAKYVTTTVMKY	51_8499F AAAGCAGGCTTCACCATGACAAGGGAATTGAATATGAGG	16737_R: GAAAGCTGGGTCTCAATATTTCATCACTGTGG
Pi17309	pUC57_17309 ATGAAGGCTGGAGCTGATTTGGCTGACATCCAAGCCTATCGACGTTTGAGGACGACGACAGCTGATGCCTACTACGCCTCGGAAGACAGAGTATTCTCTGTTGTGAAGGCGTTGAAAGATCTAGCTCACAACGCGAAACTGACATTTAGTCTAGACAAGCAGCTCAAGGTCAATAACCGCTTTGAAGTGCTTCGGGTCAAACAAGTAAAAACCGACGTATTCTCGAGTAGCGAATTTACTGACTGGGCGCACTATGTGGCCAAAATCTGCAAGAGAGGACGCTTGCCAGCAGATCGAGCAATTTTCAAGACGATGGCGGCTCACTATGGCGATGACGAACTGGCGCGCATGCTGGCTACTGCGAAGCGAACAAGCAGAGACACGGTG…	>pUC57_17309 MKAGADLADIQAYRRLRTTTADAYYASEDRVFSVVKALKDLAHNAKLTFSLDKQLKVNNRFEVLRVKQVKTDVFSSSEFTDWAHYVAKICKRGRLPADRAIFKTMAAHYGDDELARMLATAKRTSRDTVVDQLKEIQQKSWKESGKSADDVYAILQLDAGGQNVLNNPGLPAWLSYVKSPSTDYIEALLLKLREQYDDVTVAKMIVSSQSGVNKRISGQLEKELSTAWRKNHITEMEVFQLLKLNDAGTTLLKNPILEIWFHYVWKMKRNDPYELLVSWFKKAGIDDAGLGKMIATAKQDDRNYWIAQTLEQRLSGK*	Gene was Synthesised
Pi17316	>pDonr_17309_1 ATGGCTGATGCCAAGGCTGGAGCTGATTTGGCTGACATCCAAGCCTATCGACGTTTGAGGACGACGACAGCTGATGCCTACTACGCCTCGGAAGACAGAGTATTCTCTGTTGTGAAGGCGTTGAAAGATCTAGCTCACAACGCGAAACTGACATTTAGTCTAGACAAGCAGCTCAAGGTCAATAACCGCTTTGAAGTGCTTCGGGTCAAACAAGTAAAAACCGACGTATTCTCGAGTAGCGAATTTACTGACTGGGCGCACTATGTGGCCAAAATCTGCAAGAGAGGACGCTTGCCAGCAGATCGAGCAATTTTCAAGACGATGGCGGCTCACTATGGCGATGACGAACTGGCGCGCATGCTGGCTACTGCGAAGCGAACAAGC…	>pDonr_17309_1 MADAKAGADLADIQAYRRLRTTTADAYYASEDRVFSVVKALKDLAHNAKLTFSLDKQLKVNNRFEVLRVKQVKTDVFSSSEFTDWAHYVAKICKRGRLPADRAIFKTMAAHYGDDELARMLATAKRTSRDTVVYQLKEIQQKSWKESGKSADDVYAILQLDAGGQNVLNNPGLPAWLSYVKSPSTDYIEALLLKLREQYDDVTVAKMIVSSQSGVNKRISGQLEKELSTAWRKNHITEMEVFQLLKLNDAGTTLLKNPILEIWFHYVWKMKRNDPYELLVSWFKKAGIDDAGLGKMIATAKQDDRNYWIAQTLEQRLSGK	17309-SP_F: AAAGCAGGCTTCACCATGGCTGATGCCAAGGCTGGA	17309_R: GAAAGCTGGGTCTCATTTGCCAGACAAACGC
Pi18215 (SFI7; AVR3b)	pUC57_18215 ATGACGTACTCGACTTCAAAGGGGGAGATGAATTTAACCGGAACTGTCGAAAATAACCGCCCGACTCGCTCTCTTCGTGTTGCACCCAGTGGCGGCAATGGTGAAGAAAGATCGTGGTCAACCATTTACGGAATTTCTCGATCGAAGGCGGAGACTGTGAGAGATTGGTTGATGCCCCGGCTTAACCAAGGAATGGACGTACAGGCGCTCGCCAGAGAAATGGGGATTACTTCGAGACAGGCGGCTACGCAGCATCAGAACTGGGACGCTCTCGTGAAGTACCTGAAGATGTATAATTACGCTGTAAGGGGCGAAAAGATGTCGAAATCGATGGCTGAGAGCGTACTCCTCCATAACGTCCTGACCGCAAAGAACAATTTCTAA	>pUC57_18215 MTYSTSKGEMNLTGTVENNRPTRSLRVAPSGGNGEERSWSTIYGISRSKAETVRDWLMPRLNQGMDVQALAREMGITSRQAATQHQNWDALVKYLKMYNYAVRGEKMSKSMAESVLLHNVLTAKNNF*	Gene was Synthesised
Pi18609	>pDonr_18609_2 ATGGCCGGTGGCTCCAACCTCCGCAAAGCGAAAGCAACATCTTCGATCAACTCCTTCAACACCGTCCAGACAGAAGCCAAGAACTCGCGAATGCTACGCAACACCGACGTGGCTACGGGCGAGAATGGACACGTCTACTATTACCCTGCCAAGAAAGGCGAGAGAAAACCCTTCATCGAGGTTCGACTCAAGAAGGCTTTGTCAAACTCAAAGAAGGTTAATCGACTGTACGAAGATTGGTATAAGAGTGGGTTTTCCACCAAGAAAGTTGCCAAGGAGCTGAATCAGAGCGAGAACCGTGAGCTCAAGGAGACTTATAAAACTCTTGCCATAGGTTACACGGCGTTCGTCAAGGGCAAGCAATCTCAGCAGCAACTGCAGTGA	>pDonr_18609_2 MAGGSNLRKAKATSSINSFNTVQTEAKNSRMLRNTDVATGENGHVYYYPAKKGERKPFIEVRLKKALSNSKKVNRLYEDWYKSGFSTKKVAKELNQSENRELKETYKTLAIGYTAFVKGKQSQQQLQ	18609_F AAAGCAGGCTTCACCATGGCCGGTGGCTCCAACCTC	18609_R GAAAGCTGGGTCTCACTGCAGTTGCTGCTGAGA
Pi19800	>pDonr_19800_3 ATGTCAGATGCTATGGAAGTCAAGATACTGAGCGGAAACTCCGATCTGCTTGTTACTTCTTCTGCTGATATTACTGGTGGTACCACGGCAAAAAGATTTTTGAGGCAAGCCGCCAAAGCATCTCAGAAGAGCGTCAACTATCCCAGCCACGACTCAGAGTCTGTTGCAGCGGAAGAACGTGGATGGTTTACCAACCTTTTCGGTAGAATCGAAAATGCTTCGGAGTCAACCTTTAAAAAACTTTTGGGCAGCGGTAAAGCGAAACTGAAAGCGTTCGAGAAACTGGAAAAAAAAAATACACTGACGCAAGGAAGGCCTATATGGATTTCGGTGGCCCTAATTTGCATCCAGGAAGCTCCAAGTGGAAATTCTTTAAACAATTTG…	>pDonr_19800_3 MSDAMEVKILSGNSDLLVTSSADITGGTTAKRFLRQAAKASQKSVNYPSHDSESVAAEERGWFTNLFGRIENASESTFKKLLGSGKAKLKAFEKLEKKNTLTQGRPIWISVALICIQEAPSGNSLNNLVIGTIKDPSRRPKTWRVTSSVLTRALCDATQDCKGRTGFFSLTHYVHAAVVGNV	19800-SP_F: AAAGCAGGCTTCACCATGTCAGATGCTATGGAAGTC	19800_R: GAAAGCTGGGTCCTAAACATTACCAACAAC
Pi20300 (AVRblb2/PexRD39/40)	>pDonr_20300 ATGTTCCCAATCCCCGACGAGTCTCGCCCCTTGTCGAAGACATCTCCTGACACTGTGGCCCCAAGATCGCTTCGGATCGAGGCCCAAGAAGTTATTCAGAGCGGCCGGGGAGACGGATATGGTGGGTTCTGGAAAAACGTAGCCCAGAGTACTAACAAGATCGTCAAGAGGCCGGATATCAAGATAGGCAAACTTATCGAGGCGGCCAAGAAGGCAAAAGCAAAAATGACGAAGTCCTGA	>pDonr_20300 MFPIPDESRPLSKTSPDTVAPRSLRIEAQEVIQSGRGDGYGGFWKNVAQSTNKIVKRPDIKIGKLIEAAKKAKAKMTKS	20303_F AAAAAGCAGGCTCACAAATGTTCCCAATCCCCGACGAGTCTCG	20303_R AGAAAGCTGGGTCACCGCCTCCGGATCAGGACTTCGTCATTTTTGCTTTTGC
Pi20303 (AVRblb2; SFI8)	>pDonr_20303 ATGTTCCCAATCCCCGACGAGTCTCGCCCCTTGTCGAAGACATCTCCTGACACTGGGGCCACAAGATCGCTTCGGGTCGAGGCCCAAGAAGTTATTCAGAGCGGCCGGGGAGACGGATATGGTGGGTTCTGGAAAAACGTTTTTCCGAGTACTAACAAGATCATCAAGAAGCCGGATATCAAGATAAGCAAACTTATCGCGGCGGCCAAGAAGGCAAAAGCAAAAATGACGAAGTCCTGA	>pDonr_20303 MFPIPDESRPLSKTSPDTGATRSLRVEAQEVIQSGRGDGYGGFWKNVFPSTNKIIKKPDIKISKLIAAAKKAKAKMTKS	20303_F AAAAAGCAGGCTCACAAATGTTCCCAATCCCCGACGAGTCTCG	20303_R AGAAAGCTGGGTCACCGCCTCCGGATCAGGACTTCGTCATTTTTGCTTTTGC
Pi21388 (IPIO-1; AVRblb1)	>pDonr_IPI01_1 ATGGTTTCATCCAATCTCAACACCGCCGTGAATTACGCTTCCACATCCAAGATTCGCTTTCTGTCGACTGAGTACAACGCCGATGAAAAAAGAAGCTTGCGAGGTGACTACAACAATGAGGTCACAAAAGAGCCCAACACGTCTGACGAAGAGCGGGCGTTTTCTATCTCAAAGTCTGCGGAATACGTGAAGATGGTACTTTATGGATTCAAACTTGGATTTTCTCCTCGCACTCAGTCCAAGACGGTGTTGCGATACGAAGATAAACTGTTTACGGCTCTCTATAAATCCGGAGAGACGCCGAGAAGCCTAAGGACCAAGCATCTCGATAAGGCTTCCGCTAGCGTATTTTTCAACAGATTCAAAAAATGGTACGATAAAAAC…	>pDonr_IPI01_1 MVSSNLNTAVNYASTSKIRFLSTEYNADEKRSLRGDYNNEVTKEPNTSDEERAFSISKSAEYVKMVLYGFKLGFSPRTQSKTVLRYEDKLFTALYKSGETPRSLRTKHLDKASASVFFNRFKKWYDKNVGPS	21388-SP_F AAAGCAGGCTTCACCATGGTTTCATCCAATCTC	IPI01R GAAAGCTGGGTCCTAGCTAGGGCCAACGTT
IPIO-4 (not in reference strain)	>pDonr_IPI04_1 ATGGTTTCATCCAATCTCAACACCGCCGGGAATGACGCTTCCACATCCAAGATTCGCTTTCTGTCGACTGAGTACAACGCCGATGAAAAAAGAAGCTTGCGGGGTGACTACAACAATGAGGTCACAAAAGAGCCCAACACGGCTGACGAAGAGCGGGCGTTTTCTATCTCAAACTCTGTGGAAAAAGTGAAGTTGGGATTGTATGCATTAAAGATTGCTTTTTCCCCTCGCACTCAGTCCAAGACGGTGTTGCGATACGAAGATAAACTGTTTACGTATCTCCATAAATCCGGAGAGACGCCGGCTAGCTACAAGAACAAGCATCCCGATAAGGCTTCCGCTGGCGTATTTTTCAACAGATTCAAAAACTGGTACGATAAAAAC…	>pDonr_IPI04_1 MVSSNLNTAGNDASTSKIRFLSTEYNADEKRSLRGDYNNEVTKEPNTADEERAFSISNSVEKVKLGLYALKIAFSPRTQSKTVLRYEDKLFTYLHKSGETPASYKNKHPDKASAGVFFNRFKNWYDKNVGPS	21388-SP_F AAAGCAGGCTTCACCATGGTTTCATCCAATCTC	IPI01R GAAAGCTGGGTCCTAGCTAGGGCCAACGTT
Pi21740	pUC57_21740 ATGGCCTATGTATCTACGACCGCTTGTGCACACTCGGCGCCGAATCCCACGATCCAACGCTATGAGCCTGAAAGCATCCCAACCAGATTGGCTCCCAATAGGCTACTGAGAGAACCTGAGACAACCGAAGCGAGCAACGAGGACCGAGTTGTAAGTATCCATGCTGGCATTGAAAAACTCTCGGACCTGATAAAGACTGGAGTATCAAAGGTTCATGGATACCTGAACTTGGGACCGTCAGCAACCAGAGACCAACCGGCAGATGAAATTCTTCGCATCTACAAGCTAGATGATGGAATCGAAAAGGCTCTGGTCAGTCCAAACTTGAAGGCTATGGAAAGCCACGTGAAGGAGTTAAGCACGAAAAACCGAAAGAGCGAAGCGTCG…	>pUC57_21740 MAYVSTTACAHSAPNPTIQRYEPESIPTRLAPNRLLREPETTEASNEDRVVSIHAGIEKLSDLIKTGVSKVHGYLNLGPSATRDQPADEILRIYKLDDGIEKALVSPNLKAMESHVKELSTKNRKSEASVIGILTSHYGDDAVAKALVTAQKTVQSDDDVKTIWRLRNAQLSSWFSSDKSVDDVFTLLKLRHDDYLALASPKMEVLDDYMKLINRVTSGQETLLNVLTKGFGGEQTLAKLLLRGKEEPQTRELATALQNALLNKWVTDKFQPESVLKKLKLDRDLMNVLSDPTRHTLTSYIAVFNTRNPGKKASFIGTLSAHYGDEMVANVLIAASRNGNTRRMAKQLRTDQLSDWLNNQKSADEVFSLLKLRADLPNIDGALASG…	Gene was Synthesised
Pi22798	pUC57_22798 ATGGACTCAAGGCACAACAAGTTAGCTGCGGTCGATAGTGACAAGACTACCGATAGAGTGGAGCTATTTCTGCGTCGGAATGATGAATTGGACGCTGAGAACACTGATGAACGGATAGTAGCGGGCGCCATACCCCTCAACGCCAGAATAATTAAGAGGCTCGTCAAACTCGAAAAGAAAATGGTCGATCCAAAGTTGGCCGATGACTTGCTGGAAGGAACCACACTTAAAACGGAACTCGACGCTGCCCTCCCATATGCAGGGAGGACACAAGTATTCGAGCGCTGGCACGCACAAGGTCTGGATCCGAGCTCGATAACCAAAGCCGTCAACATACACCCCGCCATCGAAAAGAAGTACAGGATTGTCTACATGATGTACGAGCTC…	>pUC57_22798 MDSRHNKLAAVDSDKTTDRVELFLRRNDELDAENTDERIVAGAIPLNARIIKRLVKLEKKMVDPKLADDLLEGTTLKTELDAALPYAGRTQVFERWHAQGLDPSSITKAVNIHPAIEKKYRIVYMMYELFVKSADKKRLAKLKRKRTND*	Gene was Synthesised
Pi22922	>pDonr_22922_1 ATGAAGGTATCGACGGCAGCGTCGCGCGCTACCTTGATATCTGCTAACCCCGTCGTCGCTGCGACTGCCCGTAGAAGGCATTTAAGGACGGTAAACTGGGACAACACAAGGGGTTCCTCCTTCCAGGACATCGATCGCCGTGATGGCATCAATGGCGACTTCGAGACTGACACGCCCCACGCGAACGACCGCGAGGAGCGGGCAGGGAACGGAGCAGTTCTTGAGAAACTCCAGTCCCTCAAAGCATTTGAAAAACTCAAATCCTTTAGACCGATGAAGTCATTCTCGCGTTCAATGACCAAAGCTACGAAATCTTTTCGTGAACATGTTACTCCGCTGTTAGCGACAAGCGCGAAGGTGGATGTATGGCGCAAGAACAAGAAG…	>pDonr_22922_1 MKVSTAASRATLISANPVVAATARRRHLRTVNWDNTRGSSFQDIDRRDGINGDFETDTPHANDREERAGNGAVLEKLQSLKAFEKLKSFRPMKSFSRSMTKATKSFREHVTPLLATSAKVDVWRKNKKSVSFVRNALGLDNLEGSALTGATNFRFYDDFLISQIPVWKKNEWTPNQVATELGIYGLQGAALTSNPNFKYYSQFMEQQALLWAKNDLDIDNILVRLELNTVQLKDRPQAENFKFFEEFVAGLMRSWMQKDTPLANVMVKLKLDKLTGNALLSHPNYKYYKNYVKNNLKEWAADLKSYEFATEKLGMKKGLSGNKLKEHPNYVFLEKLGTHANEYREKLWLQRHVTSFDAWNRLGVSRVHPTLRFKSSTFHLYENY…	22922-SP_F: AAAGCAGGCTTCACCATGAAGGTATCGACGGCAGCG	22922_R: GAAAGCTGGGTCTCAGTGCGTGTGCTGTAG
Pi22926	>pDonr_22926_2 ATGAAGCCTCTCCCGTTAGCAACTTCTCCTGTCAGCGACGCGGTTCGTGCTCCCCACAGAAGCACTCATGAAACCAGATTCGTGAGGACAAACGACGAAGAGAGGGGGGCAACAATGACTTTAGCTGGAGTTTTGCGTGATAAGGCACAAACGAAGCAGTTACTGACCTCTTGGCTCAACAGTGGAAAAAGCGTGCCATCCGTTTCTAACAAGCTGGGGCTGAAGAGAATGTCGCTCGAACAAGCGATTCATCACGAAAACTGGAAGGCTCTCACTACGTTCCAGCGTATGAAATCTAAAAAAGCCAAAGCGTATGCGAAATATGGAACAGGCTACCAGACGGAGGCGAAGACAAAGGAAAATCTATTGCAGTGGGTCATGCGC…	>pDonr_22926_2 MKPLPLATSPVSDAVRAPHRSTHETRFVRTNDEERGATMTLAGVLRDKAQTKQLLTSWLNSGKSVPSVSNKLGLKRMSLEQAIHHENWKALTTFQRMKSKKAKAYAKYGTGYQTEAKTKENLLQWVMRGDSPKEVSSTLGLLGLSRRKIIDHQNYEAFRTFLKYRKQWAEMQGNGFTKLTT	22926-SP_F: AAAGCAGGCTTCACCATGAAGCCTCTCCCGTTAGCA	22926_R: GAAAGCTGGGTCTCATGTGGTAAGCTTCGT

## Sheet: TableS1B
Table S1B: H. arabidopsidis (Ha) effector sequences. Effectors are from Ha isolate Emoy2 unless otherwise stated.
Effector Name	Additional Notes	CDS	Protein
ATR1_ ASWA1	Cloned from SP cleavage site	ATGACCGAGTCGTCGGAAACGTCCCGCACGATCGTCCACGTGTTCCCCCTCCGTGACGTCGCCGACCATCGCAACGACGCTCTAATCAATCGGGCGTTGAGAGCGCAGGCAGCTCTCGATGACGATGAAGAGAGATGGCCGTTCGGGCCTCCGGCCGCCAAAGCGTTGATTAGAACCATCGACAGCCATAGAGCCGGCTTGAATGATGATGAGGCTAAGATGAAGGAGGTCGTACAAACCTGGAACAAACTAATCAAACGGGATAATTTGATTGACGAGATAGGAAAACATTATAGTGAAGCGCCGGGGCCAGTCTATGATAGCTATGATGAAGCTCTCGCCACTATGCTAGTAACAACCTATTCGGATCGCGGAGTAGCTCGGGCAATTCTACATCCA…	MTESSETSRTIVHVFPLRDVADHRNDALINRALRAQAALDDDEERWPFGPPAAKALIRTIDSHRAGLNDDEAKMKEVVQTWNKLIKRDNLIDEIGKHYSEAPGPVYDSYDEALATMLVTTYSDRGVARAILHPRPSNPISKKARQAHRLEEAVASLWKERGYTSHNVVSSIATDDDVDFFAPTAFTFLVKCVESEDDANNAIFEYFGSNPSRYFSAVLHAMEKPGADIRKLENSKKWMFRLYAHAEEPFSPPDFEWALARFQDEDHAFVGAQNDYKKLSPSQIEKLVEEYSGIYSVTSRNFVGRASE*
ATR1_BICO5	Cloned from SP cleavage site	ATGGTCATAGCCACCGAGTCGTCGGAAACGTCCCGCACGATCGTCCATGTGTTCCCCCTCCGTGACGTCGCCGACCATCGCAACGACGCTCTAATCAATCGGGCGTTGAGAGCGCAGGCAGCTCTCGATGACGATGAAGAGAGATGGCCGTTCGGGCCTTCGGCCGTCAAAGCGTTGATTAGAACCATCGACAGCCATAGAGCCGGCTTGAATGATGATGAGGCTAAGATGAAGGAGGTCGTACAAACCTGGAACAAACTAATCGAACGGGATAATTTGATTGACGAGATAGGAAAACATTATAGTAAAGCGCCGGGGCCAGTCTATGATTCCTATGATGAAGCTCTCGCCACTATGCTAGTAACAACCTATTCGTATCGCGGAGTAGCTCGGGCAATT…	MVIATESSETSRTIVHVFPLRDVADHRNDALINRALRAQAALDDDEERWPFGPSAVKALIRTIDSHRAGLNDDEAKMKEVVQTWNKLIERDNLIDEIGKHYSKAPGPVYDSYDEALATMLVTTYSYRGVARAILHPRPSDPISNKAGRAHRLEEAVASLWKERGYTSHNVVSNIATDDDVDFFASTAFTFLVKCVESEDDANNAIFEYFGSNPSRYFSAVLHAMEKPDADSRVLESSKKWMFQCYAQKQFPTPVFERTLAAYQSEDYAIRGARNHYEKLSLSQIEELVEEYSRIYSV*
ATR1_CALA2	Cloned from SP cleavage site	ATGGTCATAGCCACCGAGTCGTCGGAAACGTCCCGCACGATCGTCCACGTGTTCCCCCTCCGTGACGTCGCCGACCATCGCAACGACGCTCTAATCAATCGGGCGTTGAGAGCGCAGGCAGCTCTCGATGACGATGAAGAGAGATGGCCGTTCGGGCCTTCGGCCGTCAAAGCGTTGATTAGAACCATCGACAGCCATAGAGCCGGCTTGAATGATGAGGCTAAGATGAAGGAGGTCGTACAAACCTGGAACAAACTAATCGAACGGGATAATTTGATTGACGAGATAGGAAAACATTATAGTAAAGCGCCGGGGCCAGTCTATGATTCCTATGATGAAGCTCTCGCCACTATGCTAGTAACAACCTATTCGTATCGCGGAGTAGCTCGGGCAATTCTA…	MVIATESSETSRTIVHVFPLRDVADHRNDALINRALRAQAALDDDEERWPFGPSAVKALIRTIDSHRAGLNDEAKMKEVVQTWNKLIERDNLIDEIGKHYSKAPGPVYDSYDEALATMLVTTYSYRGVARAILHPRPSDPISNKAGRAHRLEEAVASLWKERGYTSHNVVSNIATDDDVDFFASTAFTFLVKCVESEDDANNAIFEYFGSNPSRYFSAVLHAMEKPGADIRKLENSKKWMFRLYAQAPEPFSPPDFEWALARFQDEDHAFVGAQNDYKKLSPSQIEKLVEEYSGIYSVTSRNFVGRASE*
ATR1_CAND5	Cloned from SP cleavage site	ATGACCGAGTCGTCGGAAACGTCCCGCACGATCGTCCACGTGTTCCCCCTCCGTGACGTCGCCGACCATCGCAACGACGCTCTAATCAATCGGGCGTTGAGAGCGCAGGCAGCTCTCGATGACGATGAAGAGAGATGGCCGTTCGGGCCTTCGGCCGTCAAAGCGTTGATTAGAACCATCGACAGCCATAGAGCCGGCTTGAATGATGATGAGGCTAAGATGAAGGAGGTCGTACAAACCTGGAACAAACTAATCGAACGGGATAATTTGATTGACGAGATAGGAAAACATTATAGTGAAGCGCCGGGGCCAGTCTATGATTCCTATGATGAAGCTCTCGCCACTATGCTAGTAACAACCTATTCGTATCGCGGAGTAGCTCGGGCAATTCTACATCCA…	MTESSETSRTIVHVFPLRDVADHRNDALINRALRAQAALDDDEERWPFGPSAVKALIRTIDSHRAGLNDDEAKMKEVVQTWNKLIERDNLIDEIGKHYSEAPGPVYDSYDEALATMLVTTYSYRGVARAILHPRPSDPISNKAGRAHRLEEAVASLWKERGYTSHNVVSNIATDDDVDFFASTAFTFLVKCVESEDDANNAIFEYFGSNPSRYFSAVLHAMEKPGADIRKLENSKKWMFRLYAQAPEPFSPPGFEWALARFQDEDHAFVGAQNDYKKLSPSQIEKLVEEYSGIYSVTSRNFVGRASE*
ATR1_EMCO5	Cloned from SP cleavage site	ATGGTCATAGCCACCGAGTCGTCGGAAACGTCCCGCACGATCGTCCACGTGTTCACCCTCCGTGACGTCGCCGACCATCGCAACGACGCTCTAATCAATCGGGCGTTGAGAGCGCAGGCAGCTCTCGATGACGATGAAGAGAGATGGCCGTTCGGGCCTCCGGCCGTCGAAGCGTTGATTAAAACCATCGACAGACATGGAGTCAGCTTGAATGATCATGAGGCTAAGATGAAGAAGGTCGAACAAACCTGGAAAAAACTAATCGAACGGGATAATTTGATTGGCGAGATAGGAAAACATTATAGTGAAGCGCCGGGGCCACTCTATGATACCTATGATGAAGCTCTCGCCACTAGGCTAGTAACAACCTATTCGGATCGCGGAGTAGCTCGGGCAATT…	MVIATESSETSRTIVHVFTLRDVADHRNDALINRALRAQAALDDDEERWPFGPPAVEALIKTIDRHGVSLNDHEAKMKKVEQTWKKLIERDNLIGEIGKHYSEAPGPLYDTYDEALATRLVTTYSDRGVARAILHTRPSDPLSKKAGQAHRLEEAVASLWKGRGYTSDNVVSSIATGDDVDFFAPTAFTFLVKCVESKVEANYAIFKYFGSNPSRYFSAVLHAMEKPGADIRELDNSKNWMFRFYAHAQEPLSSTEFESMLPRVQSEEYAIHGAQNDYEKLSSSQIKELVKEYSRIYSV*
ATR1_EMOY2	Cloned from SP cleavage site	ATGGTCATAGCCACCGAGTCGTCGGAAACGTCCGGCACGATCGTCCACGTGTTCCCCCTCCGTGACGTCGCCGACCATCGCAACGACGCTCTAATCAATCGGGCGTTGAGGGCGCAGACAGCTCTCGATGACGATGAAGAGAGATGGCCGTTCGGGCCTTCGGCCGTCGAAGCGTTGATTGAAACCATCGACAGACATGGGCGAGTCAGCTTGAATGATGAGGCTAAGATGAAGAAGGTCGTACGAACCTGGAAAAAACTAATCGAACGGGATGATTTGATTGGCGAGATAGGAAAACATTATTTTGAAGCGCCGGGGCCACTCCATGATACCTATGATGAAGCTCTCGCCACTAGGCTAGTAACAACCTATTCGGATCGCGGAGTAGCTCGGGCAATT…	MVIATESSETSGTIVHVFPLRDVADHRNDALINRALRAQTALDDDEERWPFGPSAVEALIETIDRHGRVSLNDEAKMKKVVRTWKKLIERDDLIGEIGKHYFEAPGPLHDTYDEALATRLVTTYSDRGVARAILHTRPSDPLSKKAGQAHRLEEAVASLWKGRGYTSDNVVSSIATGHDVDFFAPTAFTFLVKCVESEDDANNAIFEYFGSNPSRYFSAVLHAMEKPDADSRVLESSKKWMFQCYAQKQFPTPVFERTLAAYQSEDYAIRGARNHYEKLSLSQIEELVEEYSRIYSV*
ATR1_EMWA1	Cloned from SP cleavage site	ATGGTCATAGCCACCGAGTCGTCGGAAACGTCCCGCACGATCGTCCACGTGTTCCCCCTCCGTGACGTCGCCGACCATCGCAACGACGCTCTAATCAATCGGGCGTTGAGAGCGCAGGCAGCTCTCGATGACGATGAAGAGAGATGGCCGTTCGGGCCTTTGGCCGTCAAAGCGTTGATTAGAACCATCGACAGCCATAGAGCCGGCTTGAATGATGATGAGGCTAAGATGAAGGAGGTCGTACAAACCTGGAACAAACTAATCGAACGGGATAATTTGATTGACGAGATAGGAAAACATTATAGTAAAGCGCCGGGGCCAGTCTATGATTCCTATGATGAAGCTCTCGCCACTATGCTAGTAACAACCTATTCGTATCGCGGAGTAGCTCGGGCAATT…	MVIATESSETSRTIVHVFPLRDVADHRNDALINRALRAQAALDDDEERWPFGPLAVKALIRTIDSHRAGLNDDEAKMKEVVQTWNKLIERDNLIDEIGKHYSKAPGPVYDSYDEALATMLVTTYSYRGVARAILHPRPSDPISNKAGRAHRLEEAVASLWKERGYTSHNVVSNIATDDDVDFFASTAFTFLVKCVESEDDANNAIFEYFGSNPSRYFSAVLHAMEKPGADIRKLENSKKWMFRLYAQAPEPFSPPGFEWALARFQDEDHAFVGAQNDYKKLSPSQIEKLVEEYSGIYSVTSRNFVGRASE*
ATR1_MAKS9	Cloned from SP cleavage site	ATGGTCATAGCCACCGAGTCGTCGGAAACGTCCGGCACGATCGTCCACGTGTTCCCCCTCCGTGACGTCGCCGACCATCGCAACGACGCTCTAATCAATCGGGCGTTGAGGGCGCAGACAGCTCTCGATGACGATGAAGAGAGATGGCCGTTCGGGCCTTCGGCCGTCGAAGCGTTGATTGAAACCATCGACAGACATGGGCGAGTCAGCTTGAATGATGAGGCTAAGATGGAGAAGGTCGTACGAACCTGGAAAAAACTAATCGAACGGGATGATTTGATTGGCGAGATAGGAAAACATTATTTTGAAGCGCCGGGGCCACTCCATGATACCTATGATGAAGCTCTCGCCACTAGGCTAGTAACAACCTATTCGGATCGCGGAGTAGCTCGGGCAATT…	MVIATESSETSGTIVHVFPLRDVADHRNDALINRALRAQTALDDDEERWPFGPSAVEALIETIDRHGRVSLNDEAKMEKVVRTWKKLIERDDLIGEIGKHYFEAPGPLHDTYDEALATRLVTTYSDRGVARAILHTRPSDPLSKKAGQAHRLEEAVASLWKERGYTSHNVVSSIATDDDVDFFAPTAFTFLVKCVESEDDANNAIFEYFGSNPSRYFSAVLHAMEKPDADSRVLESSKKWMFQCYAQKQFPTPVFERTLAAYQSEDYAIRGARNHYEKLSLSQIEELVEEYSRIYSV*
ATR1_NOKS1	Cloned from SP cleavage site	ATGGTCATAGCCACCGAGTCGTCGGAAACGTCCCGCACGATCGTCCACGTGTTCCCCCTCCGTGACGTCGCCGACCATCGCAACGACGCTCTAATCAATCGGGCGTTGAGAGCGCAGGCAGCTCTCGATGACGATGAAGAGAGATGGCCGTTCGGGCCTTCGGCCGTCAAAGCGTTGATTAGAACCATCGACAGCCATAGAGCCGGCTTGAATGATGAGGCTAAGATGAAGGAGGTCGTACAAACCTGGAACAAACTAATCGAACGGGATAATTTGATTGGCGAGATAGGAAAACATTATAGTGAAGCGCCGGGGCCACTCTATGATACCTATGATGAAGCTCTCGCCACTAGGCTAGTAACAACCTATTCGGATCGCGGAGTAGCTCGGGCAATTCTA…	MVIATESSETSRTIVHVFPLRDVADHRNDALINRALRAQAALDDDEERWPFGPSAVKALIRTIDSHRAGLNDEAKMKEVVQTWNKLIERDNLIGEIGKHYSEAPGPLYDTYDEALATRLVTTYSDRGVARAILHTRPSDPLSKKAGQAHRLEEAVASLWKGRGYTSDNVVSSIATGDDVDFFAPTAFTFLVKCVESKVEANYAIFKYFGSNPSRYFSAVLHAMEKPGADIRELDNSKNWMFRFYAHAQEPLSSTEFESMLPRVQSEEYAIHGAQNDYEKLSSSQIKELVKEYSRIYSV*
ATR13_ASWA1	Cloned from SP cleavage site	ATGAATCTGCTCCACGCCCATGCGCTCCATGAGGACGAGACGGGTGTCACTGCTGGTCGCCAGCTCCGAGCAGCCGCCAGCGAAGTATTTGGACTCTCACGAGCTAGTTTCGGGCTTGGTAAGGCTCAAGATCCGCTCGACAAGTTCTTTTCGAAGATAATCTTCTCGGGGAAGCCCATCGAAACCAGTTATTCGGCTAAAGGCATCCACAAGAAGATTATAGAGGCACACGATCTTCATGTCTCCAAATCTAAGAAGGCCCCCATCCAGTATGCCAGTGTAATGGAATACCTGAAAAAAACCTACCCCGGTCCGGACATTGAACGTATTGTCTCGACGCTCGAGCGTCACGACGAAGTAGGAGCTAAAGATTTGGGAGCGAAACTTCGGGATGCCCTT…	MNLLHAHALHEDETGVTAGRQLRAAASEVFGLSRASFGLGKAQDPLDKFFSKIIFSGKPIETSYSAKGIHKKIIEAHDLHVSKSKKAPIQYASVMEYLKKTYPGPDIERIVSTLERHDEVGAKDLGAKLRDALDRQ*
ATR13_BICO1	Cloned from SP cleavage site	ATGAATCTGCTCCACGCCCATGCGCTCCATGAGGACGAGACGGGTGTCACTGCTGGTCGCCAGCTCCGAGCAGCCGCCAGCGAAGTATTTGGACTCTCACGAGCTAGTTTCGGGCTTGGTAAGGCTCAAGATCCGCTCGACAAGTTCTTTTCGGAGATAATCTTCTCGGGGGAGCCCATCGAAACCAGTTATTCGGCTAAAGGCATCCACGAGAAGATTATAAAGGCATACGATCGTCATGTCTCCGAATCTAAGAAGGCACACGATCGTCATGTCTCCAAATCTAAGAAGGCACACGATCGTCATGTCTCCAAAGCTGAGAAGGCCCCCATCCAGTATGCCAGTGTAGCGGAATACCTGAAAAAAACCTACCCCGGTCCGGACATTGAACGTATTGTC…	MNLLHAHALHEDETGVTAGRQLRAAASEVFGLSRASFGLGKAQDPLDKFFSEIIFSGEPIETSYSAKGIHEKIIKAYDRHVSESKKAHDRHVSKSKKAHDRHVSKAEKAPIQYASVAEYLKKTYPGPDIERIVSTLERHDEVGANDLGAKLRTALASQ*
ATR13_CALA2	Cloned from SP cleavage site	ATGAATCTGCTCCACGCCCATGCGCTCTATGAGGACGAGACGGGTGTCACTGCTGGTCGCCAGCTCCGAGCAGCCGCCAGCGAAGTATTTGGACTCTCACGAGCTAGTTTCGGGCTTGGTAAGGCTCAAGATCCGCTCGACAAGTTCTTTAGGAAGATAATAAACTCGCGGAAGCCCATCGAAACCAGTTATTCGGCTAAAGGCATCCACGAGAAGATTATAAAGGCATACGATCGTCATGTCTTCGAATCTAAGAAGGCACACGATCGTCATGTCTCCAAATCTAAGAAGGCACACGGTCGTCATGTCTCCAAATCTAAGATGGCACACGATCGTCATGTCTCCAAATCTGAGAAGGCCCCCATCCAGTATGCCAGTGTAGCGGATTACCTGAAAAAA…	MNLLHAHALYEDETGVTAGRQLRAAASEVFGLSRASFGLGKAQDPLDKFFRKIINSRKPIETSYSAKGIHEKIIKAYDRHVFESKKAHDRHVSKSKKAHGRHVSKSKMAHDRHVSKSEKAPIQYASVADYLKKIYPGPDIERIVSTLKRHDEVGAKDLGAKLQTALASQ*
ATR13_CAND5	Cloned from SP cleavage site	ATGAATCTGCTCCACGCCCATGCGCTCTATGAGGACGAGACGGGTGTCACTGCTGGTCGCCAGCTCCGAGCAGCCGCCAGCGAAGTATTTGGACTCTCACGAGCTAGTTTCGGGCTTGGTAAGGCTCAAGATCCGCTCGACAAGTTCTTTAGGAAGATAATAAACTCGCGGAAGCCCATCGAAACCAGTTATTCGGCTAAAGGCATCCACGAGAAGATTATAAAGGCATACGATCGTCATGTCTTCGAATCTAAGAAGGCACACGATCGTCATGTCTCCAAATCTAAGAAGGCACACGGTCGTCATGTCTCCAAATCTAAGATGGCACACGATCGTCATGTCTCCAAATCTGAGAAGGCCCCCATCCAGTATGCCAGTGTAGCGGATTACCTGAAAAAA…	MNLLHAHALYEDETGVTAGRQLRAAASEVFGLSRASFGLGKAQDPLDKFFRKIINSRKPIETSYSAKGIHEKIIKAYDRHVFESKKAHDRHVSKSKKAHGRHVSKSKMAHDRHVSKSEKAPIQYASVADYLKKIYPGPDIERIVSTLKRHDEVGAKDLGAKLQTALASQ*
ATR13_EMCO5	Cloned from SP cleavage site	ATGAATCTGCTCCACGCCCATGCGCTCCATGAGGACGAGACGGGTGTCACTGCTGGTCGCCAGCTCCGAGCAGCCGCCAGCGAAGTATTTGGACTCTCACGAGCTAGTTTCGGGCTTGGTAAGGCTCAAGATCCGCTCGACAAGTTCTTTTCGAAGATAATCTTCTCGGGGAAGCCCATCGAAACCAGTTATTCGGCTAAAGGCATCCACGAGAAGATTATAGAGGCACACGATCTTCATGTCTCCAAATCTAAGAACGCCCCCATCCAGTATGCCAGTGTAATGGAATACCTGAAAAAAACCTACCCCGGTCCGGACATTGAACGTATTGTCTCGACGCTCGAGCGTCACGACGAAGTAGGAGCTAAAGATTTGGGAGCGAAACTTCGGGATGCTCTT…	MNLLHAHALHEDETGVTAGRQLRAAASEVFGLSRASFGLGKAQDPLDKFFSKIIFSGKPIETSYSAKGIHEKIIEAHDLHVSKSKNAPIQYASVMEYLKKTYPGPDIERIVSTLERHDEVGAKDLGAKLRDALDRQ*
ATR13_EMOY2	Cloned from SP cleavage site	ATGAATCTGCTCCACGCCCATGCGCTCCATGAGGACGAGACGGGTGTCACTGCTGGTCGCCAGCTCCGAGCAGCCGCCAGCGAAGTATTTGGACTCTCACGAGCTAGTTTCGGGCTTGGTAAGGCTCAAGATCCGCTCGACAAGTTCTTTAGGAAGATAATAAACTCGCGGAAGCCCATCGAAACCAGTTATTCGGCTAAAGGCATCCACGAGAAGATTATAAAGGCATACGATCGTCATGTCTTCGAATCTAAGAAGGCACACGATCGTCATGTCTCCAAATCTAAGAAGGCACACGGTCGTCATGTCTCCAAATCTAAGATGGCACACGATCGTCATGTCTCCAAATCTGAGAAGGCCCCCATCCAGTATGCCAGTGTAGCGGATTACCTGAAAAAA…	MNLLHAHALHEDETGVTAGRQLRAAASEVFGLSRASFGLGKAQDPLDKFFRKIINSRKPIETSYSAKGIHEKIIKAYDRHVFESKKAHDRHVSKSKKAHGRHVSKSKMAHDRHVSKSEKAPIQYASVADYLKKIYPGTDIERIVSTLKRHDEVGAKDLGAKLQTAVASQ*
ATR13_HIKS1	Cloned from SP cleavage site	ATGAATCTGCTCCACGCCCATGCGCTCCATGAGGACGAGACGGGTGTCACTGCTGGTCGCCAGCTCCGAGCAGCCGCCAGCGAAGTATTTGGACTCTCACGAGCTAGTTTCGGGCTTGGTAAGGCTCAAGATCCGCTCGACAAGTTCTTTAGGAAGATAATAAACTCGCGGAAGCCCATCGAAACCAGTTATTCGGCTAAAGGCATCCACGAGAAGATTATAAAGGCATACGATCGTCATGTCTTCGAATCTAAGAAGGCACACGATCGTCATGTCTCCAAATCTAAGAAGGCACACGGTCGTCATGTCTCCAAATCTAAGATGGCACACGATCGTCATGTCTCCAAATCTGAGAAGGCCCCCATCCAGTATGCCAGTGTAGCGGATTACCTGAAAAAA…	MNLLHAHALHEDETGVTAGRQLRAAASEVFGLSRASFGLGKAQDPLDKFFRKIINSRKPIETSYSAKGIHEKIIKAYDRHVFESKKAHDRHVSKSKKAHGRHVSKSKMAHDRHVSKSEKAPIQYASVADYLKKIYPGPDIERIVSTLKRHDEVGAKDLGAKLQTALASQ*
ATR13_HIND2	Cloned from SP cleavage site	ATGAATCTGCTCCACGCCCATGCGCTCTATGAGGACGAGACGGGTGTCACTGCTGGTCGCCAGCTCCGAGCAGCCGCCAGCGAAGATTTTGGACTCTCACGAGCTAGTTTCGAGCTTGCTATGGCTCAAGATCCGCTCGACAAGTTCTTTTCGATGCTAAAAAACTCGGGGAAGCCCATCGAAACCAGTTATTCGGCTAAAGGCATCCACAAGAAGATTATAGAGGCACACGATCTTCATGTCTCCAAATCTAATGAGGCCCCCGTCCCGTCCGTCATGTATGCCAGATTAGCGGAACACCTGAAAAAAATCTACTCCGATAAGGAAATAGAACTTATTGTCTCGACGCTCGAGCATCACGACGATGTACGAGCTAGAAATTTGGGAGTGGACATTTGG…	MNLLHAHALYEDETGVTAGRQLRAAASEDFGLSRASFELAMAQDPLDKFFSMLKNSGKPIETSYSAKGIHKKIIEAHDLHVSKSNEAPVPSVMYARLAEHLKKIYSDKEIELIVSTLEHHDDVRARNLGVDIWNAHERKKL*
ATR13_HIND4	Cloned from SP cleavage site	ATGAATCTGCTCCACGCCCATGCGCTCTATGAGGACGAGACGGGTGTCACTGCTGGTCGCCAGCTCCGAGCAGCCGCCAGCGAAGTATTTGGACTCTCACGAGCTAGTTTCGGGCTTGGTAAGGCTCAAGATCCGCTCGACAAGTTCTTTAGGAAGATAATAAACTCGCGGAAGCCCATCGAAACCAGTTATTCGGCTAAAGGCATCCACGAGAAGATTATAAAGGCATACGATCGTCATGTCTTCGAATCTAAGAAGGCACACGATCGTCATGTCTCCAAATCTAAGAAGGCACACGGTCGTCATGTCTCCAAATCTAAGATGGCACACGATCGTCATGTCTCCAAATCTGAGAAGGCCCCCATCCAGTATGCCAGTGTAGCGGATTACCTGAAAAAA…	MNLLHAHALYEDETGVTAGRQLRAAASEVFGLSRASFGLGKAQDPLDKFFRKIINSRKPIETSYSAKGIHEKIIKAYDRHVFESKKAHDRHVSKSKKAHGRHVSKSKMAHDRHVSKSEKAPIQYASVADYLKKIYPGPDIERIVSTLKRHDEVGAKDLGAKLQTALASQ*
ATR13_MAKS9	Cloned from SP cleavage site	ATGAATCTGCTCCACGCCCATGCGCTCCATGAGGACGAGACGGGTGTCACTGCTGGTCGCCAGCTCCGAGCAGCCGCCAGCGAAGTATTTGGACTCTCACGAGCTAGTTTCGGGCTTGGTAAGGCTCAAGATCCGCTCGACAAGTTCTTTAGGAAGATAATAAACTCGCGGAAGCCCATCGAAACCAGTTATTCGGCTAAAGGCATCCACGAGAAGATTATAAAGGCATACGATCGTCATGTCTTCGAATCTAAGAAGGCACACGATCGTCATGTCTCCAAATCTAAGAAGGCACACGGTCGTCATGTCTCCAAATCTAAGATGGCACACGATCGTCATGTCTCCAAATCTGAGAAGGCCCCCATCCAGTATGCCAGTGTAATGGAATACCTGAAAAAA…	MNLLHAHALHEDETGVTAGRQLRAAASEVFGLSRASFGLGKAQDPLDKFFRKIINSRKPIETSYSAKGIHEKIIKAYDRHVFESKKAHDRHVSKSKKAHGRHVSKSKMAHDRHVSKSEKAPIQYASVMEYLKKTYPGPHIERIVSTLERHDEVGAKDLGAKLRAALDRQ*
ATR13_NOKS1	Cloned from SP cleavage site	ATGAATCTGCTCCACGCCCATGCGCTCTATGAGGACGAGACGGGTGTCACTGCTGGTCGCCAGCTCCGAGCAGCCGCCAGCGAAGTATTTGGACTCTCACGAGCTAGTTTCGGGCTTGGTAAGGCTCAAGATCCGCTCGACAAGTTCTTTAGGAAGATAATAAACTCGCGGAAGCCCATCGAAACCAGTTATTCGGCTAAAGGCATCCACGAGAAGATTATAAAGGCATACGATCGTCATGTCTTCGAATCTAAGAAGGCACACGATCGTCATGTCTCCAAATCTAAGAAGGCACACGGTCGTCATGTCTCCAAATCTAAGATGGCACACGATCGTCATGTCTCCAAATCTGAGAAGGCCCCCATCCAGTATGCCAGTGTAGCGGATTACCTGAAAAAA…	MNLLHAHALYEDETGVTAGRQLRAAASEVFGLSRASFGLGKAQDPLDKFFRKIINSRKPIETSYSAKGIHEKIIKAYDRHVFESKKAHDRHVSKSKKAHGRHVSKSKMAHDRHVSKSEKAPIQYASVADYLKKIYPGTDIERIVSTLKRHDEVGAKDLGAKLQTAPASQ*
ATR13_WACO9	Cloned from SP cleavage site	ATGAATCTGCTCCACGCCCATGCGCTCTATGAGGACGAGACGGGTGTCACTGCTGGTCGCCAGCTCCGAGTAGCCGCCAGCGAAGTATTTGGACTCTCACGAGCTAGTTTCGGGCTTGGTAAGGCTCAAGATCCGCTCGACAAGATCTTCGAAAAGATAATCTTCTCGAGGAAGCCCATCGAAACCAGTTATTCGGCTAAAGGCATCCACAAGAAGATTATAGAGGCACACGATCTTCATGTCTCCGAATCTAAGAAGGCACACGATCTTCATGTCTCCAAATCTAAGAAGGTACACGATCGTCATGTTTCCAAACCTAAGAAGGCCCCCCTCCAGTATGCCATTGTAGCGGAATACATGAAAAAAACCTACCCCGGTCCGGACATTGAACGTATTGTC…	MNLLHAHALYEDETGVTAGRQLRVAASEVFGLSRASFGLGKAQDPLDKIFEKIIFSRKPIETSYSAKGIHKKIIEAHDLHVSESKKAHDLHVSKSKKVHDRHVSKPKKAPLQYAIVAEYMKKTYPGPDIERIVSTLEQHNEVGAKDLGAKLRAALDRQ*
ATR13_WELA3	Cloned from SP cleavage site	ATGAATCTGCTCCACGCCCATGCGCTCTATGAGGACGAGACGGGTGTCACTGCTGGTCGCCAGCTCCGAGCAGCCGCCAGCGAAGTATTTGGACTCTCACGAGCTAGTTTCGGGCTTGGTAAGGCTCAAGATCCGCTCGACAAGATCTTCGAAAAGATAATCTTCTCGAGGAAGCCCATCGAAACCAGTTATTCGGCTAAAGGCATCCACAAGAAGATTATAGAGGCACACGATCTTCATGTCTCCGAATCTAAGAAGGCACACGATCTTCATGTCTCCAAATCTAAGAAGGTACACGATCGTCATGTCTCCAAATCTAAGAAGGCCCCCATCCAGTATGCCAGTGTAATGAAATACCTGAAAAAAATCTACCCCGGTCCGGACATTGAACGTATTGTC…	MNLLHAHALYEDETGVTAGRQLRAAASEVFGLSRASFGLGKAQDPLDKIFEKIIFSRKPIETSYSAKGIHKKIIEAHDLHVSESKKAHDLHVSKSKKVHDRHVSKSKKAPIQYASVMKYLKKIYPGPDIERIVSTLERHDEVGAKDLGAKLRTALASQ*
ATR40	Cloned from SP cleavage site	ATGCTGAGGAGCGAATCTCGTCTTAACGCGGCTGGATCTACTGCAGATGGAGTACAACAGCTGCACGATGTAGCTGAGAGCACGACCGAACTTGCCGTGCAGGGCGAGGAGGAGAGAGCTTTCAATTGGTTTCCGTCTCGAGCGCGAGCAGAAGAGTTGGTGTCACGTATCTGGAATCGACCACGTCGCTACACCCGACTGCCCACTGCCATGACGGACCCGGACCCGGACCCTGTTATCCCATTTGAGGTGTTGGAAAAACGTGTTCAAGAGGGCATTAAAACGTCCACGGGGAACCTCGGCATTCTTGCTGACTTGATGGGAACGAAGTCGGATAAGGACTTGGTGCACTTGGTGCACTTGGTGAACTTCCTTCATTGGTTACGGTCCCGCCCTGAC…	MLRSESRLNAAGSTADGVQQLHDVAESTTELAVQGEEERAFNWFPSRARAEELVSRIWNRPRRYTRLPTAMTDPDPDPVIPFEVLEKRVQEGIKTSTGNLGILADLMGTKSDKDLVHLVHLVNFLHWLRSRPDMESKADGLQKLLIDWHDHPRKVLPEVWKQNEMTSKEVLDIVKSWEVEKKMWLEFVELSRPKEGDSMYLKGALKDLLDAYPYDHNVRYGVFFQKMLEDTDLKEVAKSMQTELFAQHIAGKKTPRNVLNNAFNALSMSHELREFRAFKAFTLQYAEAKGGNTLREEAEEAFAKAERGERIEAIQSFMKKCNIYHQKE
HaRxL10	Cloned from SP cleavage site	ATGGCCTCGGGACTCGCGAAACTAGGGGCTGCGACACAAGGTGCTCATGAACTCGAGGACGAGACATCAGGAAGACTTCTGAGGGTGCACACTTCTGCAAAGGAAGATCAAGAAGGTCGAATGATTCCTGGATCCGAGTTTTTTGAAAAGGCCCAGCCCGTCCTTCACAACTTGTCTATCAACATGCCGAACCTGGACGAAATCAAAGCGAATGCTGCCAGTTATTTTTACTTGTGTATGCGTGACGTGCTTCTGACAGAACAACAGCGTATCAAGGCATTTAACGATATGCGACGGAGAGCTGTGGTCGAGAGACTTCAAAGTATCCAGCCTATCGATTGGAACGTGGGGGCAGTCGATTGGCAGGCCATGCTCGCGTTGCAAAATCTTCTAGAGAAC…	MASGLAKLGAATQGAHELEDETSGRLLRVHTSAKEDQEGRMIPGSEFFEKAQPVLHNLSINMPNLDEIKANAASYFYLCMRDVLLTEQQRIKAFNDMRRRAVVERLQSIQPIDWNVGAVDWQAMLALQNLLENRDMYYLAISLALAKQPSVLIPEPIARTAKEMELSQFGLWASMEKVPEVVREQLKKLPDFVQAAGDHALVNEVVHSYKQFSSALMRKKA
HaRxL101	Cloned from SP cleavage site	ATGCGAAACATAAACACTTCTGGATCACTTCGCCCTTCGCTAAGGGCGCTCAGCCTCCCGGTCAGTGTTCGTTTCCCTGATGGTTCCTACAATGGCCATATCAAGCGGTCGTTGGGGGACCTCGAATCCACGTTAGGTGAAGAGCGAGCGGGCCCACCCCTTCCTGTACTGACGGAAGAAAAGTTCATGAGTGCAGCCAGTACGCTGGCAAGCGCGATACACTCACACGGTCTAGCTCTGGAAGAGATCACGGACCATTACAGGAAACTTGTGAGATCACTGGATTTGTATGCCGTCAAAGTAAGTCTCGAGAACATCTTTACCGTACCGCTGACCGCGCAAGTCCTTGAGGACACGAACCACGAAATGACTTTAGCGAGCTACACATTACAGAATGCT…	MRNINTSGSLRPSLRALSLPVSVRFPDGSYNGHIKRSLGDLESTLGEERAGPPLPVLTEEKFMSAASTLASAIHSHGLALEEITDHYRKLVRSLDLYAVKVSLENIFTVPLTAQVLEDTNHEMTLASYTLQNALFVKESLDGRDTFIYWVRQFVSNRQQAELLNSENDRLEWLKNNIPPSEVFTNLAIAGKTGWVDEKKTCMVNPFASPKFEVMKAYIQMYNEEKGKTTSWIEVFLGFYKTEGKVARMLSLLQFSLIVGREAQEVLHEMYARWVTRKATIPDIAQKLRITSRPLDGLSGGVELPLIGYILYMELHYPEEKERLAVDLSCQYGDAGYALLSKHAEDYKIAVAASEAYKMTFARFHAHL
HaRxL103	Cloned from SP cleavage site	ATGAACGGGGTGTATGGTCCAGCTCCAACTGATGCCATCTACCCGGCCTCGGCTAGAGCTGACGAGAAGCACGAGACTGCTGCCACGGAGAGGAGGCTAAAAGCTATCAGTACAGCGAACGACGAATCCAGGTCGATTCCTGGGGAAGTTGGTGGCGAGCTTAGTACGGAGATTGAAAGCGTGATTCGTAAGAAGATCGAAAGCGTGCTTTGTCCGAATATTGGAGGTTTGTTCAAGCGCAAGTTCTTCTACAACCGTGAATCACCGATACCTTGGTTCACGGAGCATGAACAAACCCGAACTGGCACAATTTTCCCTGGGCTCCGAAAACGGTTCAAGCAGAACGATTTCCATCCTATTTGGGCGTCGGAAAGCGAATTCTATAACACGCTGATCGCT…	MNGVYGPAPTDAIYPASARADEKHETAATERRLKAISTANDESRSIPGEVGGELSTEIESVIRKKIESVLCPNIGGLFKRKFFYNRESPIPWFTEHEQTRTGTIFPGLRKRFKQNDFHPIWASESEFYNTLIAQVKPPAPKAKLLAEYVDKYGDDVVARKIGQLEVEGTPYQKLFAERMRVLLVGRWWKEKNTVSKVIKSLNLRTDRFVAEDVAEMKVLESYIDHINGQVAKVDPLNKRLRRYTLIEMLAEDLGDATLSNILATSISTTELPKAKELLEQLMHDWMDRGLSSGHVAAMLDLQDLLMLQDLVNTLHASVANRRKRRMFRYVCYKNLKRRLDNDMIVHELDMKTYMMYKVCRMQSCNGYLISTLASLPVRYRKT
HaRxL106	Cloned from SP cleavage site	ATGAGCGTTCGCTACGCGGGTCTGCTGCTCGCAGCAGTAGCCGTTTCGGCACATATCAACGAAGTTAATTCGATAGTCTTTCCCGGCTCGCTCCATATCGACAATCGTAATGGTCACGTTCAGAGGGATCTGCGAAGTGCTGACAACGGCAACGAAGAGAGAAATGCCATTCTGGAAACCCTGTCGAATCATTTGGCGTCGGCATTTGGATACCTGTGGACCAAAGAGGCGCAAGAAATGACCAATTCTGCTTGGTCAGCTCTGCGTAACAAAGAGTCGAGCCTTCCTTTGTATAGCGAGGGCGTTGCACGCGAGTACATTGAGACGGCTGCTTTGAATACGTTGACAGCTGAGCACAGGTTAGCTCGTGCTGAAGCCTACATGGTATCTATGATCGTC…	MSVRYAGLLLAAVAVSAHINEVNSIVFPGSLHIDNRNGHVQRDLRSADNGNEERNAILETLSNHLASAFGYLWTKEAQEMTNSAWSALRNKESSLPLYSEGVAREYIETAALNTLTAEHRLARAEAYMVSMIVALRGVENPESLRNSADNLQQFLINVWKTGKKQPAQVFELLEHVPYEEGNASLVNDSKFAIWMAYMGKTFDHQFKNWADVQHNEQLRIEGDKEKKGGPDYVEGTESRGKKRGQTEAPDLEPGLTPKQKRLKRMELQRVKKILLNINLMGIGRS
HaRxL106_Hind2	Cloned from SP cleavage site	ATGATAGTCTTTCCCGGCTCGCTCCATATCGACAATCGTAATGGTCACGTTCAGAGGGATCTGCGAAGTGCTGACAACGGCAACGAAGAGAGAAATGCCATTCTGGAAACCCTGTCGAATCATTTGGCGTCGGCATTTGAATACCTGTGGACCAAAGAGGCGCAAGAAATGACCAATTCTGCTTGGTCAGCTCTGCGTAACAAAGAGTCGAGTCTTCCTTTGTATAGCGAGGGCGTTGCACGCGAGTACATTGAGACGGCTGCTTTGAATACGTTGACAGCTGAGCACAGGTTAGCTCGTGCTGAAGCCTACATGGTATCTATGATCGTCGCATTGAGAGGCGTCGAGAACCCGGAGAGTTTAAGCATTGCAGACAACTTGCAGCAGTTTCTGATAAAC…	MIVFPGSLHIDNRNGHVQRDLRSADNGNEERNAILETLSNHLASAFEYLWTKEAQEMTNSAWSALRNKESSLPLYSEGVAREYIETAALNTLTAEHRLARAEAYMVSMIVALRGVENPESLSIADNLQQFLINVWKTGKRQPAQVSKLLQDVPYEEGNASLVNDSKNAIWMAYMRKTFDHQFKNWADVQHNEQLRIEGDKEKKGGPDYVEGTESRGKKRGQTEAPDLEPGLTPKQKRLKRMELQRVKKILLDINLMGIGRS
HaRxL106_Cala2	Cloned from SP cleavage site	ATGATAGTCTTTCCCGGCTCGCTCCATATCGACAATCGTAATGGTCACGTTCAGAGGGATCTGCGAAGTGCTGACAACGGCAACGAAGAGAGAAATGCCATTCTGGAAACCCTGTCGAATCATTTGGCGTCGGCATTTGGATACCTGTGGACCAAAGAGGCGCAAGAAATGACCAATTCTGCTTGGTCAGCTCTGCGTAACAAAGAGTCGAGCCTTCCTTTGTATAGCGAGGGCGTTGCACGCGAGTACATTGAGACGGCTGCTTTGAATACGTTGACAGCTGAGCACAGGTTAGCTCGTGCTGAAGCCTACATGGTATCTATGATCGTCGCATTGAGAGGCGTCGAGAACCCGGAGAGTTTAAGAAACAGTGCAGACAACTTGCAGCAGTTTCTGATA…	MIVFPGSLHIDNRNGHVQRDLRSADNGNEERNAILETLSNHLASAFEYLWTKEAQEMTNSAWSALRNKESSLPLYSEGVAREYIETAALNTLTAEHRLARAEAYMVSMIVALRGVENPESLSIADNLQQFLINVWKTGKRQPAQVSKLLQDVPYEEGNASLVNDSKNAIWMAYMRKTFDHQFKNWADVQHNEQLRIEGDKEKKGGPDYVEGTESRGKKRGQTEAPDLEPGLTPKQKRLKRMELQRVKKILLDINLMGIGRS*
HaRxL108_Cala2	Cloned from SP cleavage site	ATGACGACATTGGTAGTTCTTGTCCTGTTGGCACCAGTGCTACTGCTCAGCGTCGTCTGCCTCGTGCTTTGGAGCAGTTTACGATCAGGCGAGAAACGCAGAAGGCTCCGAAAGCACCGCAAAGGGGACACGCACGTGTGTTCGAGCGACTCTTTAGGGGCGAAACTGCAAGCAGAAACGGCTGGGACACTCGATACAGTCGCCACGAGCAAATCCCGTACCTTTCGTCCGACAGGCGACCGCGCTTTGCAGGGTACTATTGGGGCCATTCCACAACTTGTGCTCGACGGCGTGTATCGCTTGACGACGGAAGTGCCTTTGCTCATGGTGAACCAGCTAGACCATCAGTTGTTCTGCATGACCCGAGTGGGTGCAAGGAACACGCGGCTTCGAGCCGAT…	MTTLVVLVLLAPVLLLSVVCLVLWSSLRSGEKRRRLRKHRKGDTHVCSSDSLGAKLQAETAGTLDTVATSKSRTFRPTGDRALQGTIGAIPQLVLDGVYRLTTEVPLLMVNQLDHQLFCMTRVGARNTRLRADEKNAELLSSHQGDFPGLSTWSDDEAPEEEMSDSSWDEDDSEEGDKKLTEEVAPATTTAPSHLFFDGLEFYLAVSQVRERTVRTIVTLGMAKTLTTLREQQLNESIAIIEQQYPDFTCLSTSEESPSLQQLVEAGHPPMDLLTALQLPWHKVNSL
HaRxL109	Cloned from SP cleavage site	ATGGGGTCGGTAGTCGACGGGGATCGCACCGATGTTGTTGCTATCGACCAAAGCACTCTTCCACGTCTCAACACTGACGAATCGGATGGCCCAGGGCTGCTAATGGCATTCAACAAGACTGTGAACACGACCGCGGCTGTCACTTCAAGACCTTTGGATGACTCGGCTGTAGATGAGACCACTCTTGAAGAGCAGCAAAGTGAGAGGCGGGCGTCTTTGAAGGGCTTCATGGGCCGTGTACGTGAGTCGCTGTACCTCCTGCTGAAACGATCCCCCGACAAACTTTTCAAAGACAGGTTTGGTGGCCATCCAGAAGCTTACTCTCCTGGTGCTATCAACGAATGGCTACAGTATGTTACCAAGTTCCGAGCTCTACATGGCAAATACTCTGACGAAGAA…	MGSVVDGDRTDVVAIDQSTLPRLNTDESDGPGLLMAFNKTVNTTAAVTSRPLDDSAVDETTLEEQQSERRASLKGFMGRVRESLYLLLKRSPDKLFKDRFGGHPEAYSPGAINEWLQYVTKFRALHGKYSDEEIFRLVWKELPKANRKKLFQLLFQADIEKDAVLLQQRLAKSLAPDSNVLINVWNDLGYSPKFVLDELDIDFFAEPKLAIHWLRFNEGFRLNHHADVFSFDNIAIYMKKGAGRSHDAKADPPSRASLLPAPSSSSIDGFFTALESAHTDGHDNLDQVAQALREQYGYVSNHPDYARFTWLPSPGV
HaRxL11	Cloned from SP cleavage site	ATGCTGGATTCTGGAGAACTGGATACTGTGGCGCTTGGCGCACTCAACGATCAGCGCCAACCCGCCGGGAGATTGCTGAGAGGTGGCACAGACGAAGGAATGACCCGAAACGAAGAACGGACTAGTCCTCTCACAAGCACGATGGAGAGCACGCTACAGGCTGCTCATGGTGCCCTTCACAAAGCTTTCACGGACTTGAGACTGCAGTTGCCAAAAATCGAGAACGGCGAAGTCGATGAAAAAGCGGCGAAAGCGTTTTGGTCGAGTCCGGCGCTTCCGAAGTGGTTTGAGAGCGCAAAGGGTCTTGCGGAACCCTCGGAGTTCGCGGCATATCACTACCTCATGATTCAACTTACCCCAGGAGACTTGGCAACGATAATCCATCACCAGGCGACGAAA…	MLDSGELDTVALGALNDQRQPAGRLLRGGTDEGMTRNEERTSPLTSTMESTLQAAHGALHKAFTDLRLQLPKIENGEVDEKAAKAFWSSPALPKWFESAKGLAEPSEFAAYHYLMIQLTPGDLATIIHHQATKPLITFRDAVPGLKNKPKILLRELEGAQFRWWKHNQYSLEHILTKFLGLGNLEVEHPILKKYTAYVRDVMKDVWSP*
HaRxL11_Hind2	Cloned from SP cleavage site	ATGTCTGGAGAACTGGATACTGTGGCGCTTGGCGCACTCAACGATCAGCGCCAACCCGCCGGGAGATTGCTGAGAGGTGGCACAGACGAAGGAATGACCCGAAACGAAGAACGGACTAGTCCTCTCACAAGCACGATGGAGAGCACGCTACAGGCTGCTCATGGTGCCCTTCACAAAGCTTTCACGGACTTGGGACTGCAGTTGCCAAAAATCGAGAACGGCGAAGTCGATGAAAAAGCGGCGAAAGCGTTTTGGTCGAGTCCGGCGCTTCCGAAGTGGTTTGAGAGCGCAAAGGGTCTTGCGGAACCCTCGGAGTTCGCGGCATATCACTACCTCATGATTAAACTTACCCCAGGAGACTTGGCAAAGATAATCCATCACCAGGCGACGAAACCTCTT…	MSGELDTVALGALNDQRQPAGRLLRGGTDEGMTRNEERTSPLTSTMESTLQAAHGALHKAFTDLGLQLPKIENGEVDEKAAKAFWSSPALPKWFESAKGLAEPSEFAAYHYLMIKLTPGDLAKIIHHQATKPLITFRDAVPGLKNKPKSLLRELEGAQFRWWKHNQYSLERILTEFLGLGNLEVEHPILKRYTTYVRDVMKDVWSP
HaRxL11_Maks9	Cloned from SP cleavage site	ATGGATTCTGGAGAACTGGATACTGTGGCGCTTGGCGCACTCAACGATCAGCGCCAACCCGCCGGGAGATTGCTGAGAGGTGGCACAGACGAAGGAATGACCCGAAACGAAGAACGGACTAGTCCTCTCACAAGCACGATGGAGAGCACGCTACAGGCTGCTCATGGTGCCCTTCACAAAGCTTTCACGGACTTGGGACTGCAGTTGCCAAAAATCGAGAACGGCGAAGTCGATGAAAAAGCGGCGAAAGCGTTTTGGTCGAGTCCGGCGCTTCCGAAGTGGTTTGAGAGCGCAAAGGGTCTTGCGGAACCCTCGGAGTTCGCGGCATATCACTACCTCATGATTAAACTTACCTCAGGAGACTTGGCAAAGATAATCCATCACCAGGCGACGAAACCT…	MDSGELDTVALGALNDQRQPAGRLLRGGTDEGMTRNEERTSPLTSTMESTLQAAHGALHKAFTDLGLQLPKIENGEVDEKAAKAFWSSPALPKWFESAKGLAEPSEFAAYHYLMIKLTSGDLAKIIHHQATKPRITFRDTVPGLKNKPKILLRELEGAQFRWWKHNQYSLERILTEILGLGTLEVEHPILKRYTAYVRDVMKDVWSP
HaRxL110	Cloned from SP cleavage site	ATGTTGCCCCACCCAAACGTAATGACAAACAGCCCGTCAGCTAAACATGGTCGAGTCACCAAGGGCCAAAGTGATGATCCTACTGTAAAACGTTTGCGAACTAATATTGAGGTAGTCGACACCGTTGATAAGAGGACGACAAGCGAGTTGAGGAGTTTCGCTGACTTGTGCATGTCGAAGTTCATCGAGATTGTAAACGAGCAATTCTCGTCAGAGCTGGAAATAATGATGTCGCGCTTCTTTCCATCAGTCAACCCGAGTGAGCCGAAGCTGAACAACCACTATCTGCACATGTTGTTGAGTCCCGAAGTGGATCAAACTTTGATTTCGTCGCTCAAGGATCGTTACGGGGCCGATGTCGTAATAACAGTGCTCGTGGAAGCGGAGAAACATGGCGAT…	MLPHPNVMTNSPSAKHGRVTKGQSDDPTVKRLRTNIEVVDTVDKRTTSELRSFADLCMSKFIEIVNEQFSSELEIMMSRFFPSVNPSEPKLNNHYLHMLLSPEVDQTLISSLKDRYGADVVITVLVEAEKHGDKKIKEIATILWEQQLVKWLDDELSPEKVLAELKLCERPTSGKLETLEAYISDYNAKYFDDIKLVDLLKSMLDGENGLAPTLLVRAFLGEEVNRFGDEVVVEVLVRAKMADSSDADVKELEKQLFECWISDE
HaRxL111	Cloned from SP cleavage site	ATGGGATCTACACCCGCGAATGGTGATCCAATCGATGTTGGTGCTCGAAAATTGTCCGATAGTCCTTCACCCCTAAATCTGTCCGCGTCCATCGAGTCTACAGGGTCGCAGCTGCAAGCCCCAGTTGTGGGGAACATGTACGCCGAACTTCAGGGTCAAGAGGCGAGGAATGTGGAGTCCATTCTGCCCACTGCGCTGCTGATTGTCGATGTGGAGAAAGTAGTTGCTAAGCCACCAAAACAGCTGGCCGCAGGTGTCGAGAAGATCGACAAGAATGCTAGGATGATTGCCGCCTGGGAGTTGGCGGGGAAGATTGCCACTCGTCAGAAGAGAGAGGTGATTGACACCTTTCAGAAGGGGGAGATGATTGAAGATCGTCAGCGGTTGCAGTTGTGGACG…	MGSTPANGDPIDVGARKLSDSPSPLNLSASIESTGSQLQAPVVGNMYAELQGQEARNVESILPTALLIVDVEKVVAKPPKQLAAGVEKIDKNARMIAAWELAGKIATRQKREVIDTFQKGEMIEDRQRLQLWTELNEPRYSYREVRRLFQPGKRDELVKLFLQLREHPEHKKRVEAMQRELLEERPEALPEVLDVWLQLELSPEGAFFMMPVSAISSKHNSG
HaRxL113	Cloned from SP cleavage site	ATGGATTCTGGTTTGGTCTTTAGGGCATCTGGGGATGAAGCAACACCAGGTCTGGAGTACAACAGTTTCATGGGACAGCAGGCGACCAACACTTCTGTCGGCCAAGAACAAGAAGATCGAGATCTCTTTGGTTTTGACAAGGTCGCAAAAGTATTGGTGCCGCGGTTCAAGCAGCTGCAAGGACTCCCTCGGATCGATGAGTCAGTGAAAGACGCCTTCGAGACCTTAGGACTCAACTCCATGCCGATCAGCAGAGATGAAATTATCCGGGAGCACTTGGTGACCAAGTTCTTCTCGTGTCGCGAATTCAATCGCTGGGCCAAGCATGTTGCCAGGACAAACAAGCAGGACCGTTACGCTGCGATGTTTGACGTTCTGCAGGCTACCTTTAACGAGAAA…	MDSGLVFRASGDEATPGLEYNSFMGQQATNTSVGQEQEDRDLFGFDKVAKVLVPRFKQLQGLPRIDESVKDAFETLGLNSMPISRDEIIREHLVTKFFSCREFNRWAKHVARTNKQDRYAAMFDVLQATFNEKNVATLIILAKDSWRTQAWREAGDGAVRVVVLARIRVRLYSDEYL
HaRxL118	Cloned from SP cleavage site	ATGGAAAGTACCGCAAGCTCAAGTACTGCAGCTCACGACTACCAAGTGGCTGTCCGCTCATTTGCCGGTGACCAAGACAGCACCCCACCCACGAGTTTGATGCCGTCAGATGGGACGTTGGACGATGAAGTGAGGGCGACGACGTATATCGATCGCTTCGTATCGAAGCTGGCGGTGGTTTGGTCCAAGTTGCTAGGAAAGAATCGGAACACTCTTTTCTTAAAACTGACGGACGGCTTAGAACGCTCACCAGATGGTATCATCAAGATGCTGGAAGATCCAAAGATGAAGCTCACGATGGCGAGCTACTCGCCCCACGCTCTGGTCGAGAAAATCTTAGTTTCGTTTGACTGTGTCGATCTAGCGCTGGCACTTGTTCAAGTACAACGATCCAGCAAT…	MESTASSSTAAHDYQVAVRSFAGDQDSTPPTSLMPSDGTLDDEVRATTYIDRFVSKLAVVWSKLLGKNRNTLFLKLTDGLERSPDGIIKMLEDPKMKLTMASYSPHALVEKILVSFDCVDLALALVQVQRSSNEGIAKIATTLLQAQFRSWMGHDEKVFGTAFQRLKLDSIKSDEYRDFCWKVIVLDNFITAWKNWKDNKNEPIRAVNSKPVNKKEVVNALTEGFGGVGGFVSVIGGARRFGGQALEMGNQLSRDMQDVWKGIDKIPPKAVVVLMRRAGDPEALSDDNMQMLSAYIAHYLQIQHTTPPLLLQALIDGFGGGRPLAIALSKMSLTDEVIKDWRILRLLIDRKTKNADAPETSSVHVQKEQARKMQNRLWRSSLRIG
HaRxL12	Cloned from SP cleavage site	ATGTTGCTGGACCAACAGGAACCGGTTCAGCATCGGCTTCTACGTACGCAACAGTCTGGTGCTGCCGACGCACCCCTCCATGGACCTCCACCGATCCAAGATGGTGAGACGGACGAGGAAGAGAGGAGTGAATTGGGGCGACTGATAAAATTGGGTTGCGTGGAATTCAAGGCGCTGTTTATCAGCAGGAAGTTCCCAGACGACATCGAGACTACTGCAGAGATGGATCAGTTGGAAGCAAAGAACAAGATAGAGGAAAACGCCAGGGAGGAGAAGCACGCTCAATATATGGCATCGGATCAGTATAAGAAGGACTTAATAAATGAAGTTGAGCGGTACAGGAGAGACCCGAAATTGGCTGAAGCAAACTTGCAAGAGATGGCGAGAAAAGAGAAAGTA…	MLLDQQEPVQHRLLRTQQSGAADAPLHGPPPIQDGETDEEERSELGRLIKLGCVEFKALFISRKFPDDIETTAEMDQLEAKNKIEENAREEKHAQYMASDQYKKDLINEVERYRRDPKLAEANLQEMARKEKVAQEQAADRNQPSRRGILLAPFKKLAARKKEKKRQEEEKLYNEMTAKLNRETSSLRAEGVTVEKLREMLRVPPMHDFKYRTVAQPFFASSRGAERYTKVRQYIEYLETHPLLPQPSDQHQVAARVHPS*
HaRxL12_Hind2	Cloned from SP cleavage site	ATGTTGCTGGACCAACAGGAACCGGTTCAGCATCGGCTTCTACGTACGCAACAGTCTGGTGCTGCCGACGCACCCCTCCATGGACCTCCACCGATCCAAGATGGTGAGACGGACGAGGAAGAGAGGAGTGAATTGGGGCGACTGATAAAATTGGGTTGCGTGGAATTCAAGGCGCTGTTTATCAGCAGGAAGTTCCCAGACGACATCGAGACTACTGCAGAGATGGATCAGTTGGAAGCAAAGAACAAGATAGAGGAAAACGCCAGGGAGGAGAAGCACGCTCAATATATGGCATCGGATCAGTATAAGAAGGACTTAATAAATGAAGTTGAGCGGTACAGGAGAGACCCGAAATTGGCTGAAGCAAACTTGCAAGAGATGGCGAGAAAAGAGAAAGTA…	MLLDQQEPVQHRLLRTQQSGAADAPLHGPPPIQDGETDEEERSELGRLIKLGCVEFKALFISRKFPDDIETTAEMDQLEAKNKIEENAREEKHAQYMASDQYKKDLINEVERYRRDPKLAEANLQEMARKEKVAQEQAADRNQPSRRGILLAPFKKLAARKKEKKRQEEEKLYNEMTAKLNRETSSLRAEGVTVEKLREMLRVPPMHDFKYRTVAQPFFASSRGAERYTKVRQYIEYLKTHPLLPQPSDQHQVAARVHPS
HaRxL12_Maks9	Cloned from SP cleavage site	ATGTTGCTGGACCAACAGGAACCGGTTCAGCATCGGCTTCTACGTACGCAACAGTCTGGTGCTGCCGACGCACCCCTCCATGGACCTCCACCGATCCAAGATGGTGAGACGGACGAGGAAGAGAGGAGTGAATTGGGGCGACTGATAAAATTGGGTTGCGTGGAATTCAAGGCGCTGTTTATCAGCAGGAAGTTCCCAGACGACATCGAGACTACTGCAGAGATGGATCAGTTGGAAGCAAAGAACAAGATAGAGGAAAACGCCAGGGAGRAGAAGCACGCTCAATATATGGCATCGGATCAGTATAAGAAGGACTTAATAAATGAAGTTGAGCAGTACAGGAGAGACCCGAAATTGGCTGAAGCAAACTTGCAAGAGATGGCGAGAAAAGAGAAAGTA…	MLLDQQEPVQHRLLRTQQSGAADAPLHGPPPIQDGETDEEERSELGRLIKLGCVEFKALFISRKFPDDIETTAEMDQLEAKNKIEENAREXKHAQYMASDQYKKDLINEVEQYRRDPKLAEANLQEMARKEKVAQEQAADRNQPSRRGILLAPFKKLAARKKEKKRQEEE
HaRxL120	Cloned from SP cleavage site	ATGCAAGCTGTTGTAGGATCCCCGCAAGATAAACGTTTTACCGTGTCGGACTTCGGTTTGGCTCACGCGACTCCACCAACAAGGTATTTAAGGGGTCCTAATGCCGAAGGCGGAGGGCAGGCGAGCAAAGCTGCTGATCGTATCAGCAGGTATGTGGCCAAGATCTTACGTTCGATCGGTTTCGAGGATGCTGCGAATGAGAGATTGTACGCATTATGGGAGAAGAACAAAAGGTCTGGACACGATGTGGCGATGAAAGTCACGCTTGCGTTAGGTCAGCCTAAGAAAAATAACCCAGACGGTTTGAAGATTTCACATTATGGCGGGTACATCAATTATCGGCAAAAAAAAGATCCGATTTGGATGGGGAGGAAGCTCCGCGCGTCG	MQAVVGSPQDKRFTVSDFGLAHATPPTRYLRGPNAEGGGQASKAADRISRYVAKILRSIGFEDAANERLYALWEKNKRSGHDVAMKVTLALGQPKKNNPDGLKISHYGGYINYRQKKDPIWMGRKLRAS
HaRxL120_Hind2	Cloned from SP cleavage site	ATGCAAGCTGTTGTAGGATCCCCGCAAGATAAACGTTTTACCGTGTCGGACTTCGGTTTGGCTCACGCGACTCCACCAACAAGGTATTTAAGGGGTCCTAATGCCGAAGGCGGAGGGCAGGCGAGCAAAGCTGCTGATCGTATCAGCAGGTATGTGGCCAAGATCTTACGTTCGATCGGTTTCGAGGATGCTGCGAATGAGAGATTGTACGCATTATGGGAGAAGAACAAAAGGTCTGGACACGATGTGGCGATGAAAGTCACGCTTGCGTTAAGTCAGCCTAAGAAAAATAACCCAGACGGTTTGAAGATTTTACATTATGGCGGGTACATCAATTATCGGCGAAAAAAAGATTCGAAGTGGATGGGGAGGAAGCTCCGCTCGTCGTGA	MQAVVGSPQDKRFTVSDFGLAHATPPTRYLRGPNAEGGGQASKAADRISRYVAKILRSIGFEDAANERLYALWEKNKRSGHDVAMKVTLALSQPKKNNPDGLKILHYGGYINYRRKKDSKWMGRKLRSS
HaRxL120_Maks9	Cloned from SP cleavage site	ATGCAAGCTGTTGTAGGATCCCCGCAAGATAAACGTTTTACCGTGTCGGACTTCGGTTTGGCTCACGCGACTCCACCAACAAGGTATTTAAGGGGTCCTAATGCCGAAGGCGGAGGGCAGGCGAGCAAAGCTGCTGATCGTATCAGCAGGTATGTGGCCAAGATCTTACGTTCGATCGGTTTCGAGGATGCTGCGAATGAGAGATTGTACGCATTATGGGAGAAGAACAAAAGGTCTGGACACGATGTGGCGATGAAAGTCACGCTTGCGTTAGGTCAGCCTAAGAAAAATAACCCAGACGGTTTGAAGATTTCACATTATGGCGGGTACATCAATTATCGGCAAAAAAAAGATCCGATTTGGATGGGGAGGAAGCTCCGCTCGTCGTGA	MQAVVGSPQDKRFTVSDFGLAHATPPTRYLRGPNAEGGGQASKAADRISRYVAKILRSIGFEDAANERLYALWEKNKRSGHDVAMKVTLALGQPKKNNPDGLKISHYGGYINYRQKKDPIWMGRKLRSS
HaRxL127	Cloned from SP cleavage site	ATGTCGTCGCTCTCTTTGATCCCTTCCAAGGTCCTGGAGACGTCCCGTTGGCTCCGCACTAGACCATCGACGTGGCAAAGTCTGTCGCACGCTTCATCTGTCACAGGCTCGTCCATCAGTCACGACGAGTACGCGCGGGGTATTATCATGTGTCTGCACAATGGCATTGTGGCCATGGGCGTGTCGCTTATCCGGGAGCTGCGTTGTTTGGGCAACTTGGAGCTCATTCAAGTATATCACTGTCTTCCTACCGAATTGTCGGACGAGAGTCGAGCGCTGCTTACGCGCAATGACGCGCGCGTGGAGATTATAGACGTGTGCACGGATATTCTGGCGAAAACTGGCGCCGAGAACTTATTTGGAGGCAAAGTGGAAAAGGCGAAGACGTTCAAGAACTAT…	MRVHCLVFLASSALSARGDGVLEPADPDVAAPYSSSVARSLTENDNDNVPATMSFKSEGPVNDDERIMTGVSSLVGKVQERIHTAVQGEKQKTFNFLAQSRTESNTQTFIENALKTKEWKALSVRYERSGGSMITPLLARYDCAEVARVLAPALKFNKDGVLQLPKKPASVKEKLAVDMLKHWGEEKRPIRTLFTDLELNVQTETSPLYYNLGGSRMRVLEAYRQYAKIDDQSYLDAVKTGFGGKTIFLEHLGNAKTFWNTADKADELEKIALNTPSLNPLDVLKKTKPNSLRELIFDTDTFRLVSKYVEANPARKTTVLKVMMDSLGGEAHLLQALADFRGKPTDAWLSCRLALFNQWRTTDKVTSTSGLQDRLNSLSDAKQKRRITRMYTAFFEGHQ
HaRxL128	Cloned from SP cleavage site	ATGGATGGCGTCTTGGAACCTGCGGATCCCGACGTGGCAGCGCCCTACTCTTCGTCGGTCGCTCGTTCATTGACCGAAAACGACAACGACAACGTTCCTGCCACGATGTCGTTCAAGAGCGAGGGTCCAGTAAACGACGATGAAAGAATCATGACGGGCGTCTCTTCCTTGGTGGGGAAGGTACAAGAAAGGATCCACACGGCGGTGCAGGGAGAGAAGCAGAAGACTTTCAACTTCTTGGCGCAATCACGCACGGAAAGCAACACCCAGACTTTTATCGAAAATGCACTGAAAACCAAAGAGTGGAAGGCCTTGTCTGTCCGCTACGAAAGGTCTGGAGGTTCGATGATTACGCCTCTTCTTGCTCGTTACGATTGTGCTGAAGTGGCACGAGTGCTC…	MDGVLEPADPDVAAPYSSSVARSLTENDNDNVPATMSFKSEGPVNDDERIMTGVSSLVGKVQERIHTAVQGEKQKTFNFLAQSRTESNTQTFIENALKTKEWKALSVRYERSGGSMITPLLARYDCAEVARVLAPALKFNKDGVLQLPKKPASVKEKLAVDMLKHWGEEKRPIRTLFTDLELNVQTETSPLYYNLGGSRMRVLEAYRQYAKIDDQSYLDAVKTGFGGKTIFLEHLGNAKTFWNTADKADELEKIALNTPSLNPLDVLKKTKPNSLRELIFDTDTFRLVSKYVEANPARKTTVLKVMMDSLGGEAHLLQALADFRGKPTDAWLSCRLALFNQWRTTDKVTSTSGLQDRLNSLSDAKQKRRITRMYTAFFEGHQ
HaRxL129	Cloned from SP cleavage site	ATGGGTTTCTCCACCACGGGTGCAGCCAACCCGGAAGTAGCAGACAACAACCACGACGAATCTCTTAACAAGTGCATGAGGAGGGCCGACACGAACAACGGCGAAGAGAGAGTCATTTTGTTTAAAATGTTCAAGTCGTTCGTGAATTCCATCCCCGCGCCCAAGCTTCAGAAACTCTTTCAGTTTAACAAAGCTAAGATTGAGATGGACGAAGGCAAATTTCTCGCAAAGCTTTCAGGCAGTAAGCTTCCTTCCGTGAAATCGCAACTGCGATCAGTCGTGTCCAAGTACAAAATTGATGACCTGGCAAACACGCTACAAAAAGCCAAAGAGTCGAGTGACTGTACCATCAGCAATCGGGCAACCGACCTGCTAGACCTCTTGTTCGCGCGCTGGGCG…	MGFSTTGAANPEVADNNHDESLNKCMRRADTNNGEERVILFKMFKSFVNSIPAPKLQKLFQFNKAKIEMDEGKFLAKLSGSKLPSVKSQLRSVVSKYKIDDLANTLQKAKESSDCTISNRATDLLDLLFARWAIKEKSIDEVTHFLNMFCRRSNPTKDDYRKMEVLHSYIKHLNPDEKSYPILLGALENRYGQVSLGAILAR
HaRxL13	Cloned from SP cleavage site	ATGATCTCGACAACAGCTGCCGCTAATGAGGGTGGCCCGAAACTTCGGGCTAAGGATTATCCGGCTCCCGTCGCCGTTGCCGTGGAGGAGATTAACCGGCGTCTGCGAGCGTCTGACTTGGACTCTCCGATTGAGGGTACCCCACACCACAGTGACTGGGTCAAAGACCCGCTGGACGGACAGGTGTTTCTGGAGCATTTACTCCATCGAGCGCTGACAAACCCGGAAAAGATGAATAGGCTGTTCAATCAATGGTACGATGAAGGGCGCTCAGCTGAGGAGATCTCTTTCGGGTTATCTCGGCATGCCAGCAGAGACCTCGAAGAAGCGTACGAGAATCTTCGTTTGAACTATGCGAAATTTGTCGAGGCCAAACGGTTCCCCCAACAAAGTAATTGA	MISTTAAANEGGPKLRAKDYPAPVAVAVEEINRRLRASDLDSPIEGTPHHSDWVKDPLDGQVFLEHLLHRALTNPEKMNRLFNQWYDEGRSAEEISFGLSRHASRDLEEAYENLRLNYAKFVEAKRFPQQSN*
HaRxL13_Maks9	Cloned from SP cleavage site	ATGATCTCGACGACAGCTGCCGCTAATGAGGGTGGCCCGAAACTTCGGGCTAAGGATTATCCGGCTCCCGTCGCCGTTGCCGTCGAGGAGATTAACCGGCGTCTGCGAGCGTCTGACTTGGACTCTCCGATTGAGGGTACCCCACACCACAGTGACTGGGTCAAAGACCCGCTGGACGGACAGGTGTTTCTGGAGCATTTACTCCATCGAGCGCTGACAAACCCGGAAAAGATGAATAGGCTGTTCAATCAATGGTACGATGAAGGGCGCTCAGCTGAGGAGATCTCTTTCGGGTTATCTCGGCATGCCAGCAGAGACCTCGAAGAAGCGTACGAGAATCTTCGTTTGAACTATGCGAAATTTGTCGAGGCCAAACGGTCCCCCCAACAAAGTAATTGA	MISTTAAANEGGPKLRAKDYPAPVAVAVEEINRRLRASDLDSPIEGTPHHSDWVKDPLDGQVFLEHLLHRALTNPEKMNRLFNQWYDEGRSAEEISFGLSRHASRDLEEAYENLRLNYAKFVEAKRSPQQSN
HaRxL132	Cloned from SP cleavage site	ATGACCAAAGCCTTTCTTCTTCTCGTGCCCGCTCTCATCGCGTCTTCTAGCGGTGACACTCATTTGGCCCCAGTAGCCGGAAAACCGGTCAAGGGGACGATGTCAAACCTGGATCCAGCCAATCAGTCGAAACTCGACGACAAACGAAGGCTTCGAGTGGCCGGCGCCACGCGTGAATACGCTACGGAAGAAAGGGGCTTCATGGCGACGGGGGAAGATGAGTTGAAATTGCTGGAACAACCTCTCATTGCCAAGCTGGTCGGTGACCCCGAGGATGGAGTTTCAACGTCGATGTACTCGAGGGTGGCGGACTGGTTCGGTACGGGAATCTGGAACCAGGAGGTGCCAAAGGTCAAGCCCATCGTGGATAAAGTTCAGATCGCCAAGAATATGATTTGG…	MTKAFLLLVPALIASSSGDTHLAPVAGKPVKGTMSNLDPANQSKLDDKRRLRVAGATREYATEERGFMATGEDELKLLEQPLIAKLVGDPEDGVSTSMYSRVADWFGTGIWNQEVPKVKPIVDKVQIAKNMIWNGASHDELYNADITHKVHKDALYDDIVLFKIPKDELAQLTVRQKAYGLFSWKACVVVATRQ
HaRxL14	Cloned from SP cleavage site	ATGGTTAGCGAATCAAAAGGCGCTCCAGCACCTGAGAACGCGCCTACAACGAGGCTGTTGAGGGGTGACGATTCAGAGGAGGAGAGGCTTTCTTTTAAAGGGATTGGTGGGTGGTTTGGGAAGTCCAAGTCGTTCAAGCAGGAGGAAGAACTGGTGCTTATTGAGAGCATTCTCCAGAAGAGTGGCACGAACCAAGTGGAAATCAATACGGAGAAATCGCGGGAAGTGACTGAATCGTTGTTTAAGAGTCCCGAATTCGCAACATGGTCCAAGAAGACAAAGAAGACCAAGAGTACCGAGGACCAAGCCAAAGAGTACGATAAAATCGTGGCGCATCTCAGAAAGAAATACACCGATAAaGGGCGCCAGGAAAATAATTATGTTCATGGGGTCGGACAA…	MVSESKGAPAPENAPTTRLLRGDDSEEERLSFKGIGGWFGKSKSFKQEEELVLIESILQKSGTNQVEINTEKSREVTESLFKSPEFATWSKKTKKTKSTEDQAKEYDKIVAHLRKKYTDKGRQENNYVHGVGQRGRRNPEQSAAGEPKS*
HaRxL14_Hind2	Cloned from SP cleavage site	ATGGTTAGCGAATCAAAAGGCGCTCCAGCACCTGAGAACGCGCCTACAACGAGGCTGTTGAGGGGTGACGATTCAGAGGAGGAGAGGCTTTCTTTTAAAGGGATTGGTGGGTGGTTTGGGAAGTCCAAGTCGTTCAAGCAGGAGGAAGAACTGGTGTCTATTGAGAGCATTCTCCAGAAGAGTGGCACGAACCAAGTGGAAATCAATACGGAGAAATCGCGGGAAGTGACTGAATCGTTGTTTAAGAGTCCCGAATTCGCAACATGGTCCAAGACGACAATGGAGACCAAGGACCGAGACATAGGGTACGATATAATCGTGGCGCATCTCAGAGAGAAATACACCGATAAGGGCGCCAGGAAAATAATTATGTTCATGGGGTCGGACAAAGAGGTACGA…	MVSESKGAPAPENAPTTRLLRGDDSEEERLSFKGIGGWFGKSKSFKQEEELVSIESILQKSGTNQVEINTEKSREVTESLFKSPEFATWSKTTMETKDRDIGYDIIVAHLREKYTDKGARKIIMFMGSDKEVREIQNNLLQASLRADSTLRLKREAEEKAAVQAVARAKR
HaRxL14_Maks9	Cloned from SP cleavage site	ATGGTTAGCGAATCAAAAGGCGCTCCAGCACCTGAGAACGCGCCTACAACGAGGCTGTTGAGGGGTGACGATTCAGGGGAGGAGAGGCTTTCTTTTAAAGGGATTGGTGGGTGGTTTGGGAAGTCCAAGTCGTTCAAGCAGGAGGAAGAACTGGTGTCTATTGAGAGCATTCTCCAGAAGAGTGGCACGAACCAAGTGGAAATCAATACGGAGAAATCGCGGGAAGTGACTGAATCGTTGTTTAAGAGTCCCGAATTCGCAACATGGTCCAAGACGACAATGGAGACCAAGGACCGAGACATAGGGTACGATATAATCGTGGCGCATCTCAGAGAGAAATACACCGATAAGGGCGCCAGGAAAATAATTATGTTCATGGGGTCGGACAAAGAGGTACGA…	MVSESKGAPAPENAPTTRLLRGDDSGEERLSFKGIGGWFGKSKSFKQEEELVSIESILQKSGTNQVEINTEKSREVTESLFKSPEFATWSKTTMETKDRDIGYDIIVAHLREKYTDKGARKIIMFMGSDKEVREIQNNLLQASLRADSTLRLKREAEEKAAVQAVARAKR
HaRxL144	Cloned from SP cleavage site	ATGAGATGTCGACTGTACCTAAACCTGTGGAAAGTGGTGGTAGTGCTCGTCCGGTCGCGGGCGGCAGCTGCGAAGAGACTGAGAACAAGCACTACAAGGAAGTGCAGAAAAAGAGACAGAACGAACAAGATGGTAAAAGGAGCACCGTTGCCAAGTCAGCCGTATCGACTACTTGGAAGAAGCAACGAATCAGTGTGGCTGCATCAAATGCAAAAATTGTTGATAGCACACGAAGCTTTGAAGGAAAGACCGCTTCGCACATCGCTGAATGTAAGCAACCACAGAACCGACAGAATAGCAAACCAGCTTCACCGACTGTCGCAGACTCTGATCCTGACGACGATTTCGAGAGGAAGCAGCTTCGTCGGGTCAAAAATCTTGTGTCGGTCAGAGAGTTCC…	MRCRLYLNLWKVVVVLVRSRAAAAKRLRTSTTRKCRKRDRTNKMVKGAPLPSQPYRLLGRSNESVWLHQMQKLLIAHEALKERPLRTSLNVSNHRTDRIANQLHRLSQTLILTTISRGSSFVGSKILCRSESSASAS
HaRxL145	Cloned from SP cleavage site	ATGGAAGATAAACTTGACAAGTCCACGAGGCCGCTGAGACCTCCCATGATCCAGGCAGACCACCTCGCTGAAAGTCGATGGCAAGCACCGCCGAGTGTACAGCTTGGGATGGACGTTCCACCTAGGTCACACGTTTCACCATCTGCTCCAGCATCATCTTCTTGCTCTTCTCAAGCTAGATCTTACGGAGCCCCGCAAGCTGTATATAATGAACCACACGGTGATCGCGGCACTAGCGCTTCTGTATCTTTTGCAAACGTCGCTGTGCCCTCGCCAGGTGGGCAGCTGCTGCCACCCGACCACCAATCTGGCCCAATGACTTCCCCGCAAGGTTACCCTGGGGCGTACGCTGCGGCCAGCTCGACGTTCGTGACCCAAGGTTCTTCTCACCCGAACGGT…	MEDKLDKSTRPLRPPMIQADHLAESRWQAPPSVQLGMDVPPRSHVSPSAPASSSCSSQARSYGAPQAVYNEPHGDRGTSASVSFANVAVPSPGGQLLPPDHQSGPMTSPQGYPGAYAAASSTFVTQGSSHPNGVDQGRNHVPCDAPVLLPPGSGSSQLLGPGAATPAAKVLVDDDDADIVEPEFTLEYDDDD*
HaRxL146	Cloned from SP cleavage site	ATGGAACTATCCAGACCTGTGCAAGCTCGACGCACTCTTCGTACTGAGGGTGGTACGATCACGACTGCTGAACAAGGGCCGAACCCCACTCACGGCACTTCCACACTGGTTGAGACTCAATCTTCCATTCAAGAAGAGAGAAGAAATGGCGGGTTGTTAGGTTTATTTCGGCGCAAAATGGATTTTAAAACATTTACATCCTACTTGCAGCTTCTAGGAATACGTATGACCACCAAATTTAAAAAATTAGCTGTCAAGGGTTTGGCAGGGCTTAGCAAGAGGAAGATCGTGTTGGGAGGCTTTCTCAGCAAAGTTAAATTGGTAGTGTGA	MELSRPVQARRTLRTEGGTITTAEQGPNPTHGTSTLVETQSSIQEERRNGGLLGLFRRKMDFKTFTSYLQLLGIRMTTKFKKLAVKGLAGLSKRKIVLGGFLSKVKLVV*
HaRxL147	Cloned from SP cleavage site	ATGGAACTATCCAGACCTGTGCAAGCTCGACGCACTCTTCGTACTGAGGGTGGTACGATCACGACTGCTGAACAAGGGCCGAACCCCACTCACGGCACTTCCACACTGGTTGAGACTCAATCTTCCAATCAAGAAGAGAGAGGGTCTTTCGGTTCTTCGATCGCGACGAAATACAAATGGATCCAAATGTTCCTCGTTGATATGTGGACAAAGCTCAGACTAATGGGTGTTGACATTTGGGAATTCTCTAAAAATCGTCAGTTAACACTTAAAGGATTTGTCAAAAAGCAGAAGGTTAAAGGTAAAACTTTGGTAAGTAAGTTTAAACGCTGA	MELSRPVQARRTLRTEGGTITTAEQGPNPTHGTSTLVETQSSNQEERGSFGSSIATKYKWIQMFLVDMWTKLRLMGVDIWEFSKNRQLTLKGFVKKQKVKGKTLVSKFKR*
HaRxL148	Cloned from SP cleavage site	ATGTACGTGATGACCCACCACTCGGCCGATGGCAGGTTCTCCGGGGTGCTTCTCTTCGATGTGCGCAATGATCGGCCGGCGATACTGCTTGAAGAATCTGAGGACACGACTCAAGTGCACCCAGCGGTTCGTCTTCTTCGGACACTTGACGCCCATCTTGATGATCAAGTTTTTCTGCGACCGCAGATAGACGGACAACGAGGAGACCTACTTGATATAGACGCCGCCGTTGATGCTTTCATCCGCCGACTTGACGATGATGTTGATCTGATGCGACGTGCACCACACACGCAGCACATTGAACTTGGCGCAACGCGCGATGCGAGTGACGACACCAGCGTGGCGCCCAGTCATCGTGTTATCGCCGTCCGACGACGCGTTGAGCAGCTTGACGCGCCA…	MYVMTHHSADGRFSGVLLFDVRNDRPAILLEESEDTTQVHPAVRLLRTLDAHLDDQVFLRPQIDGQRGDLLDIDAAVDAFIRRLDDDVDLMRRAPHTQHIELGATRDASDDTSVAPSHRVIAVRRRVEQLDAPVWVERVKKPDEHVGDESTLWRSNIGRPTRWMLQIRPL*
HaRxL15	Cloned from SP cleavage site	ATGGCGCCGATCGCTGTTGACCCAAAGGCTGCTCTCAAGCGCGACAAAAATTTTGGGGATCGCGGGGCGGATGGCTACGCTAACGATGCAGACACAAAAAGACTTTTGAGGAAGCCCAAGGCGCACGACGTTTTGGAACAGGTAAAACCTGATGGGGAGAGAGGGAATTTTCCTTCTACCAATTGGGGAGGGGCGGTGCCGCAGGTAAAAAGAAGCACGGCTGCCTTTTTGGGCAAAGCAATGGACGCGACGATCCATGCGACGTTAGTGGCTGAAAAGGTGGTCAACAATTTCATTCGCAAGCACAAGAACTTCTTCAAGTTCCTGAAGCCCATCCAGAAGTGGTTAAAGAACAGCCCGAGATTCCAAAGGTTTATCAAATTGGTTGAGGAGCTTGAC…	MAPIAVDPKAALKRDKNFGDRGADGYANDADTKRLLRKPKAHDVLEQVKPDGERGNFPSTNWGGAVPQVKRSTAAFLGKAMDATIHATLVAEKVVNNFIRKHKNFFKFLKPIQKWLKNSPRFQRFIKLVEELDEKIDAIVIDGKSIGKRFQIAEEKMEYNKKAEKKIKTAVNGVGIPEKDV*
HaRxL15_Maks9	Cloned from SP cleavage site	ATGGCGCCGATCGCTGTTGACCCAAAGGCTGCTCTCAAGCGCGACAAAAATTTTGGGGATCGCGGGGCGGATGGCTACGCTAACGATGCAGACACAAAAAGACTTTTGAGGAAGCCCAAGGCGCACGACGTTTTGGAACAGGTAAAAACTGATGGGGAGAGAGGGAATTTTCCTTCTACCAATTGGGGAGGGGCGGTGCCGCAGGTAAAAAGAAGCACGGCTGCCTTTTTGGGCAAAGCAATGGACGCGACGATCCATGCGACGTTAGTGGCTGAAAAGGTGGTCAACAATTTCATTCGCAAGCACAAGAACTTCTTCAAGTTCCTGAAGCCCATCCAGAAGTGGTTAAAGAACAGCCCGAGATTCCAAAGGTTTATCAAATTGGTTGAGGAGCTTGAC…	MAPIAVDPKAALKRDKNFGDRGADGYANDADTKRLLRKPKAHDVLEQVKTDGERGNFPSTNWGGAVPQVKRSTAAFLGKAMDATIHATLVAEKVVNNFIRKHKNFFKFLKPIQKWLKNSPRFQRFIKLVEELDEKIDAIVIDGKSIGKRFQIAEEKMEYNKKAEKKIKTAVNGVGIPEKDV
HaRxL156	Cloned from SP cleavage site	ATGACGCACTCATCTAAGCCTGGCAGGTGCCCAATTTCTTCAAACAACCAAAGGGCATTTTTTCTGACCAGCGGCTCACCACCAGTGATGCGAACTTTACGCACGCCCATACGGACAAACAATTTAACAAGGCGCGCACATTCTTCGAGTGACAAGACTTGCTCGCGTGGCAGAAAAGTCATGTCCTCGGCCATGCAATATTGGCAACGGAAATCACAACGATCCGTGATTGACAGGCGGATA	MTHSSKPGRCPISSNNQRAFFLTSGSPPVMRTLRTPIRTNNLTRRAHSSSDKTCSRGRKVMSSAMQYWQRKSQRSVIDRRI
HaRxL16	Cloned from SP cleavage site	ATGGCCTCGGAACTCGCGAAACTAGGGGCTGCGACACAAGGTGCTCATGAACTCGAGGACGAGACATCAGGAAGACTTCTGAGGGCGCACACTTCTGCAAAGGAAGATCAAGAAGGTCGAATGATTCCTGGATCCGAGTTTTTTGAAAAGGCCCAGCCCGTCCTTCACAACTTGTCTATCAACATGCCGAACCTGGACGAAATCAAAGCGAATGCTGCCAGTTATTTTTACTTGTGTATGCGTGACGTGCTTCTGACAGACGAACAGCGTATCGAGGCGTTTAACGATATGCGACGGAGAGCTGTGGCCGAGAGACTTCGAAGTATCCAGCGTAACGAGTGGAGCGCGCAAAGTTTTGTTGTGCAGGCCACGTTCGCCTTTCAAACTCTTATAGAGAAC…	MASELAKLGAATQGAHELEDETSGRLLRAHTSAKEDQEGRMIPGSEFFEKAQPVLHNLSINMPNLDEIKANAASYFYLCMRDVLLTDEQRIEAFNDMRRRAVAERLRSIQRNEWSAQSFVVQATFAFQTLIENRDLYYLAISLALAKRMSLYTQEPIASTAVVMEEVQFRWWKRKNVDSEQLREQLQKLPDYVEAAGDGALVDEIVGGYLKIL*
HaRxL16_Maks9	Cloned from SP cleavage site	ATGGCCTCGGAACTCGCGAAACTAGGGGCTGCGACACAAGGTGCTCATGAACTCGAGGACGAGACATCAGGAAGACTTCTGAGGGCGCACACTTCTGCAAAGGAAGATCAAGAAGGTCGAATGATTCCTGGATCCGAGTTTTTTGAAAAGGCCCAGCCCGTCCTTCACAACTTGTCTATCAACATGCCGAACCTGGACGAAATCAAAGCGAATGCTGCCAGTTATTTTTACTTGTGTATGCGTGACGTGCTTCTGACAGACGAACAGCGTATCGAGGCGTTTAACGATATGCGACGGAGAGCTGTGGCCGAGAGACTTCGAAGTATCCAGCGTAACGAGTGGAGCGCGCAAAGTTTTGTTGTGCAGGCCACGTTCGCCTTTCAAACTCTTATAGAGAAC…	MASELAKLGAATQGAHELEDETSGRLLRAHTSAKEDQEGRMIPGSEFFEKAQPVLHNLSINMPNLDEIKANAASYFYLCMRDVLLTDEQRIEAFNDMRRRAVAERLRSIQRNEWSAQSFVVQATFAFQTLIENRDLYYLAISLALAKRMSLYTQEPIASTAVVMEEVQFRWWKQKNVDSEQLREQLQKLPDYVEAAGDGALVDEIVGGYLKIL
HaRxL17	Cloned from SP cleavage site	ATGCTTAACGGCCTGGAAACCCTATCATCTGGCGCCGACGTCGATGAGCTCACGACCGCCACAAGACTCTTGAGAGCTGCTCATCTCGACAGGAAACTGAGCGAAGAACGGGCATTCATTTCTGGGGAAAGTATCGGTTCATGGTGGACTAAGGTGACAGAGTGGCTCAGGGTCAAGTTCGAACTCATCATCGCATACATCAAGCAACTCAGGGTCAAGAGCAACGATGTGAAGGACGATGCTGCCACCAACGATGCTGCTCATGCCAAGGACGATGCTGCCGCCAACAAAGCTGCTCGTGCCAAGGACGATGCTTCTCGTGCCACTTACGAAGCTGCTCGTGCCAATTACGAAGCTGCTCGCGCCTATGACGATGCTACTCGTGCCCAGGATGTTGCC…	MLNGLETLSSGADVDELTTATRLLRAAHLDRKLSEERAFISGESIGSWWTKVTEWLRVKFELIIAYIKQLRVKSNDVKDDAATNDAAHAKDDAAANKAARAKDDASRATYEAARANYEAARAYDDATRAQDVAALEAARAIEATDIAAYTGANAEYEQSMFLNGFVKTIDLHNEKNAPIMTRLNKSLDEAKKSSTFREIADGVNESKVALVVHEKQDGYLLWILHLKWAVEAKSPKDVVERILKDLGTHDVPHLQERAEQVKKAYTIFLLYVERMSRATHPK
HaRxL18	Cloned from SP cleavage site	ATGCACAGGTCGCCTCGGAACCTCCGACGAGTGGCTGCTGCTGGGGAAGAGAACGACGTCCGTATGAAAGCGCTCATACCAACTACATCGATCAGCACGACATTCGAACCAGAAGAGGAACGAGGGATCACGGGGGGGCTCACCGAAAAGCTACGCGGGTTTCTTAAAGACGTGTATCTGAAGCGTTATGCTAGACTACAAGCGGCAAACATGAACCAAGCTATAGCCATTAAGGGGCTACAGAAGAAAAAAATCAGAGTAGACAAACTGCGCCGGTATTTACGTCTGGACAAGGTTAAAAACCACCATCTCGACGACGGCAACGTAAGCTGGAATACTCTCTGTTTTTGGCGTATGAAAGAGCTATATTGA	MHRSPRNLRRVAAAGEENDVRMKALIPTTSISTTFEPEEERGITGGLTEKLRGFLKDVYLKRYARLQAANMNQAIAIKGLQKKKIRVDKLRRYLRLDKVKNHHLDDGNVSWNTLCFWRMKELY*
HaRxL18_Maks9	Cloned from SP cleavage site	ATGCACAGGTCGCCTCGGAACCTCCGACGAGTGGCTGCTGCTGGGGAAGAGAACGACGTCCGTATGAAAGCGCTCATACCAACTACATCGATCAGCACGACATTCGAACCAGAAGAGGAACGAGGGATCACGGGGGGCTCACCGAAAAGCTAA	MHRSPRNLRRVAAAGEENDVRMKALIPTTSISTTFEPEEERGITGGSPKS
HaRxL2	Cloned from SP cleavage site	ATGAAGCTCTACCACCCTCTTCTCTTCGTGATTGCCGCGTCACTTGGTACTGCTCGTTCTACTTTGGCCTCTGGGGGAATGGAGACGCCAGCATCTGGCGCTCAAGAACCTGAGTCCAGCTCTGCCACGAAATTTCTGAAGACCCGTTCGACTAACGACCATGATGAGGATCGAAAATTCGCATCAACACAGTTCAATCGTGTCATCAAGTTTCTAAAAGACAATTTCACGCCAGCGAACCCGCGCGACCAACTCGAACCGCGTGACACCCCCAAAGAGGCTTTTAAAATATTAAAGCTCGACAAAAAAAAGATTTACCACGATGCCCGGATCAGAAAAAAAGACGTAGTCAAATTTTTCTCGAGTCGAAAGTTCAGGGCGTGGTTCGAGCATGTCAAG…	MKLYHPLLFVIAASLGTARSTLASGGMETPASGAQEPESSSATKFLKTRSTNDHDEDRKFASTQFNRVIKFLKDNFTPANPRDQLEPRDTPKEAFKILKLDKKKIYHDARIRKKDVVKFFSSRKFRAWFEHVKQYRGPDAYEDMFKCLDVIFGKENIKTMIEKMQKAKKTRELGKKFEAERLKRDENIKKWFDLVKAIAETEKP
HaRxL21	Cloned from SP cleavage site	ATGCGTGACACAAACTCTTCGAGGACACGTGGCTCCACAGTGACGAACGCCAGCCTCCCGGCCATCTTTCGTTCCTCCGTCGGCAACCATAATGATGTCGTTGTCAAACGGCTATTGAGAGCACGCGAAATCGCAGCCGATGAAGAGAGAACGCCAAGAAAACTACCTTCGTTCGACAAGGTGATTAGTGAGCTGTTTGCTACACTGCATGTGGAAGAGACATACCCGCCTGACCTCGGTAAAAAAATTATAAATAAGTTGCGAACATTCGATCGGGAGGCCATCAAGCACTACTACGAGAAACAATATGAGGATCCCATCATGGCGACTAAAAAGCTCATAGAGGCGAGTAGCCTCAAACATCAACGAACGCATGGGCCATTTGACATGGAAATGTAT…	MRDTNSSRTRGSTVTNASLPAIFRSSVGNHNDVVVKRLLRAREIAADEERTPRKLPSFDKVISELFATLHVEETYPPDLGKKIINKLRTFDREAIKHYYEKQYEDPIMATKKLIEASSLKHQRTHGPFDMEMYREFYHDHLHKETWISHWVQDGLHKAELHPNVVFKMMINAEKRPVLGADSRSLFATTDLEALHKYIERFNEKEKSRTPASLRQTLSYCIRDEAGLASFLSIAKQNSINAPFVWKEQHRLFMGWIGHRKTIDQVADMMKIPGQWKDAKACPFLDTLIGYVTVFAQTYPAASTDIVSCLVIKFGHLYAAMLIGEAKEVNIDVFAELEKVLFQSWTKGGTNPLNFDQADFFAEITVGADDKALIREHFAEHYRKETPSHLMLTLN*
HaRxL22	Cloned from SP cleavage site	ATGGATAGTTCGTATGCTTCGACCGCGACGACAAGCAGTTTATTTACGCAAGTTCGTCAGCTCACCGAGGACCACGCTGATGCTTCTACTACAAGAACTATGAGAAGTGACGAGGCAGTGGAGAGCAGCGAAGGGAGGTCGTTAAACGACGTGGCGAATTTTGCTCGGAAGAGCGCGTCTAAGCTTGCCAATTTTCCTAAAACGCGATTCTCGTCAGAGATGAAGACGTTCCGCAAGTACCAGGTCAACGAAAATGCCTTGGAAACCCTGCAAAGCCCCAACATGCAGAAGTTGATGGACTTTTACTCGCATCTTCGCGAGGTGAATCCTGATACACAAAATACTTTGATTGCGGCGCTCACTACAACTTACGGGGAAGACGTCATGGTATCAGCACTC…	MDSSYASTATTSSLFTQVRQLTEDHADASTTRTMRSDEAVESSEGRSLNDVANFARKSASKLANFPKTRFSSEMKTFRKYQVNENALETLQSPNMQKLMDFYSHLREVNPDTQNTLIAALTTTYGEDVMVSALAEAKRSGDMEVHEIAKWLWEQQINGWLNGVKSPDDLVKSLRLHEGHLSDKLEALEEFVTAHNEKNSGHVVLIDLLKSGPGGEGKQASLLVKGATGGNPTNAKTLKIEKLLLAKWESLNLSPEDIMDRLKLTETIEDMTSPKLATFMKYVAKGDAEDAMREKSLLHISTKKFGNKAVAVALVRATDDVFLKTYVKTLKTHILEGWLSDGISAKDVFELLDVGGQSR*
HaRxL23	Cloned from SP cleavage site	ATGGTCGAGTCTACGGCAACGTCTACCGATCTGATTCGTTCACTGGGCACTGCCCCAAGTGCTGACCAACTGAACGTGCAGTCTCTAAGGAGCAAGACAGCAACAACGAGAGCAGCAGGCCATCGACTGCTGCGGGCGGTCGAGACAAAGGCGTCTGACTCCAAGTCGATCGACGCCAAGGTGCTCGAGGACATTCTTCACAATCGGGATTACGCCGAGGCAACCTTTAGCAGCTGGTTGCGAAATGGCCAATCCAGACAAGACATTGAGGTGCGACTTACAGAACAAGGCCTGCTCAGTAAGTATAGTAGCGTGATCGACCAGTACGACAGCTACTGCCTAAAGCACGTCGACGCCTGA	MVESTATSTDLIRSLGTAPSADQLNVQSLRSKTATTRAAGHRLLRAVETKASDSKSIDAKVLEDILHNRDYAEATFSSWLRNGQSRQDIEVRLTEQGLLSKYSSVIDQYDSYCLKHVDA*
HaRxL23_Maks9	Cloned from SP cleavage site	ATGGTCGAGTCTACGGCAACGTCTACCGATCTGATTCGTTCACTGGGCACTGCCCCAAGTGCTGACCAACTGAACGTGCAGTCTCTAAGGAGCAAGACAGCAACAACGAGAGCAGCAGGCCATCGACTGCTGCGGGCGGTCGAGACAAAGGCGTCTGACTCCAAGTCGATCGACGCCAAGGTGCTCGAGGACATTCTTCACAATCGGGATTACGCCGAGGCAACCTTTAGCAGCTGGTTGCGAAATGGCCAATCCAGACAAGACATTGAGGTGCGACTTACAGAACAAGGCCTGCTCAGTAAGTATAGTAGCGTGATCGAGCAGTACGACAGCTACTGCCTAAAGCACGTCGACGCCTAG	MVESTATSTDLIRSLGTAPSADQLNVQSLRSKTATTRAAGHRLLRAVETKASDSKSIDAKVLEDILHNRDYAEATFSSWLRNGQSRQDIEVRLTEQGLLSKYSSVIEQYDSYCLKHVDA
HaRxL26	Cloned from SP cleavage site	ATGCATCTACCGTTCCTCGCAGTGGAAGTTGTGGCCGCTGCTCTTTCTTCCAGCAAAGCGATCCCGACTGCTGTCAACCCGGAGCTTGACCTCGAGTCTGACGTCCCTCTCGTCCTTCACGTGACAGATGACCGCTCCAATGAAGCAGACGCGCAGAGGTTCCTGATGGCCGCTGGTGCACCAACAGTCTTGTCCCTTGTGCCAGCTGATACGGAGGAGGAGAGGGCGGATTTTGCAGGCGCAGGTGGACAGCCCTTCATTCAGATGGGCCACACCATCAACGACGTGATAATGAAGATCGCGAAGAGGGTCCAGGACGCGTGGGATAAAGGCGGTTTACCCGCAGAAGAGATCTACAAAGCGGTGGATAAA	MHLPFLAVEVVAAALSSSKAIPTAVNPELDLESDVPLVLHVTDDRSNEADAQRFLMAAGAPTVLSLVPADTEEERADFAGAGGQPFIQMGHTINDVIMKIAKRVQDAWDKGGLPAEEIYKAVDK
HaRxL27	Cloned from SP cleavage site	ATGGCGGAGCCTAATCAATTCGAGCCATTGTCGAAGACCACAGCCTCTCTTCTTCCCGCACGACCCCTCACGTTCGGCGATCTGCCCGCGGAAGACGCACGTGGAGGAAAATCGCTTCGACGCCCCGATTACAAAGCCGATGAAGCGCCCGTCTTAACCGCTGACACCAACGAAGAGCGACTGTTTGGGACCAGTATAGGGCCAGCTGCGGAAGTGACAGGCTCTCTTATAACGCGCATCAAGATGTGGGCTAAGAAGTTTCGTGACCGTAGTCGCATTCACCCTTCCTCCACA	MAEPNQFEPLSKTTASLLPARPLTFGDLPAEDARGGKSLRRPDYKADEAPVLTADTNEERLFGTSIGPAAEVTGSLITRIKMWAKKFRDRSRIHPSST
HaRxL29	Cloned from SP cleavage site	ATGCGTGTCCACGTCGCTGTTCTGCTGCTTACTGCGACCCTATTAGCCACGATGGACGCAGCTCTACGAATTGACCGCTCTGGCCCACTCAGGACGGACAATGGTGACAGTTCTGCTAAAAAGCAAGTACGGAGAACCCACAGCGTTCACGAAGAGAGAGTACTGGGAGAACTTGCAAGCATTTCAACCTCGTGGATGCTGATGAAAGTGGTGGTAAAATTTGCAGTTGTCGGAATGAGGGCGAGAAGAAGACTTGTGCCAGTTGCTCATGCTTGGGATGAGTTTGACGAGGCAACAGTGGAGAGAATCTTCGGGCAGGATTGGAAAGTGATGGACGACTGCATCGCTTACATTAGTCAGGGGTATTCGGACGCGGAAGTGATAGATAAAGTAGCGAAG…	MRVHVAVLLLTATLLATMDAALRIDRSGPLRTDNGDSSAKKQVRRTHSVHEERVLGELASISTSWMLMKVVVKFAVVGMRARRRLVPVAHAWDEFDEATVERIFGQDWKVMDDCIAYISQGYSDAEVIDKVAKVHDPEKMKSVFITAGGMDNQLIKELANRLETERLRMMAVPYV
HaRxL30	Cloned from SP cleavage site	ATGCTGCAAGCTCGCGCAGCCGGCACGCTGCCACGAAGCGCAACCTCGGTCCAAGACAAGGCTACTGAGTCGACCGTGAGCGGCAAACGGGCGCTTCAATCAAAGAAAGACACGAAGGGTGCGGCTGATGAAGAGAGAGGGCTAAATGGTCTTTCGTCGAGACTAGAGTCGTTGAGCCCCACGATGAAGAGCACCACTGACTGGATGGCTCGGATGGAGGAGAAAGGAGCTTCTTTTAGCGTGTCGGGGGTGTCGCAGAAAGAGCTGAAGGAGGGGAAGGCTATCGCGGTGAAATTGGAGAATCTACAGAGCGACCTCCAGGATGCTAAGGACGTCATAATAACTGGGAGGACGATGGATCGGGTGTCTTCGGGGGCAACTCGGAAGGTGGGAAGACGA…	MLQARAAGTLPRSATSVQDKATESTVSGKRALQSKKDTKGAADEERGLNGLSSRLESLSPTMKSTTDWMARMEEKGASFSVSGVSQKELKEGKAIAVKLENLQSDLQDAKDVIITGRTMDRVSSGATRKVGRRRITWLQLNRELRRVQKKKDRRWQKAILKRDDDAADLAKVKKKVDDINAAI
HaRxL33	Cloned from SP cleavage site	ATGAGCACCTCGAAGATCTCTGTGGACGAGACGTCAGATGCCGAGCCTACGGACAGCTTTATTTCTGCTGCCGAAGACCGCAGCGCTGTTCCAGTCAACCGGCTGCTAAAGGCGCCAAGCAACACGAAGGAGGAAGACAGGAGTACTACCCCGGTTATGGCATCAATAACGCTCAAGGTCTTGCCCTCATTGCAGTACTTATCGAAGAAGATGGAGAAGCCCCTTGTCCTGATGAAGTCGCTGTCGGAAGAGGAAGTAAAGGCAATCGAGGCTCTCCTCGAACGACCTCGGACGCTGCCGACAGAGGACAAAACCGCAATCGGCGCTCTCCTCGAAGGTTCTCCTCCAATGCTGCAGACGCAGAAGAAAGAGACAGTCGACGGTCTCCTCGAACGGTAT…	MSTSKISVDETSDAEPTDSFISAAEDRSAVPVNRLLKAPSNTKEEDRSTTPVMASITLKVLPSLQYLSKKMEKPLVLMKSLSEEEVKAIEALLERPRTLPTEDKTAIGALLEGSPPMLQTQKKETVDGLLERYLATESHDTKPKLAYYDSEDFERLQNSDSLAVDSFHTTYAAANPKAYMVLDRKMVSPNPTIKEAARYEMVEMAAEQEGKRLEDVAQAIFTEHENGWKHKTT
HaRxL34B	Cloned from SP cleavage site	ATGAGCACCTCGAAGATCTCTGTGGACGAGACGTCAGATGCCGAGCCTACGGACAGCTTTATTTCTGCTGCCGAAGACCGCAGCGCTGTTCCAGTCAACCGGCTGCTAAAGGCGCCAAGCAACACGAAGGAGGAAGACAGGAGTACTACCCCGGTTATGGCATCAATAACGCTCAAGGTCTTGCCCTCATTGCAGTACTTATCGAAGAAGATGGAGAAGCCCCTTGTCCTGATGAAGTCGCTGTCGGAAGAGGAAGTAAAGGCAATCGAGGCTCTCCTCGAACGACCTCGGACGCTGCCGACGGAGGACAAAACCGCAATCGGCGCTCTCCTCGAAGGTTCTCCTCCAATGCTGGGGACGCAGAAGAAAGAGACAGTCGACGGTCTCCTCGAACGGTAT…	MSTSKISVDETSDAEPTDSFISAAEDRSAVPVNRLLKAPSNTKEEDRSTTPVMASITLKVLPSLQYLSKKMEKPLVLMKSLSEEEVKAIEALLERPRTLPTEDKTAIGALLEGSPPMLGTQKKETVDGLLERYLATES
HaRxL36	Cloned from SP cleavage site	ATGTACGTCTCGACGCTAGGAGGTGGCCACTTTTTGTGTCGTCACTTAAACCACTCGACGCTGTTGGCGAAGCTGCAGATTGGCATTTCAATGGGGCTACAAGACCCGATACTTGAGAGTAAATGCAGAGTGAATCTCATGTACAACGCACTGCAGCTGGGCAAATTTAAGCGAGCAAAGAGGATCTTGAGACGCGAAGAGCTCGTGGCAGAGCAGCTGGAGAGTGACGAACTGCTCAAGGTCTGCCATGCAGCCAACGTGTACTTGGACAAAGTGGATCAACTGCATAAAGAGCAGCTGCTGGTTTACAGGAAAAGTGGGCGTCCTGCAACGCTACATGACAATTTCTACCGCCAGAGGATCGTCCGCGTGACGAAGTGA	MYVSTLGGGHFLCRHLNHSTLLAKLQIGISMGLQDPILESKCRVNLMYNALQLGKFKRAKRILRREELVAEQLESDELLKVCHAANVYLDKVDQLHKEQLLVYRKSGRPATLHDNFYRQRIVRVTK*
HaRxL36_Maks9	Cloned from SP cleavage site	ATGTACGTCTCGACGCTAGGAGGTGGCCACTTTTTGTGTCGTCACTTAAACCACTCGACGCTGTTGGCGAAGCTGCAGATTGGCATTTCAATGGGGCTACAAGACCCGATACTTGAGAGTAAATGCAGAGTGAATCTCATGTACAACGCACTGCAGCTGGGCAAATTTAAGCAAGCAAAGAGGATCTTGAGACGCGAAGAGCTCGTGGCAGAGCAGCTGAAGAGTGACGAACTGCTCAAGGTCTGCCATGCAGCCAACGTGTACTTGGACAAAGTGGATCAACTGCATAAAGAGCAGCTGCTGGTTTACAGGAAAAGTGGGCGTCCTGCAACGCTACATGACAATTTCTACCGCCAGAGGATCGTCCGCGTGACGAAGTGA	MYVSTLGGGHFLCRHLNHSTLLAKLQIGISMGLQDPILESKCRVNLMYNALQLGKFKQAKRILRREELVAEQLKSDELLKVCHAANVYLDKVDQLHKEQLLVYRKSGRPATLHDNFYRQRIVRVTK
HaRxL37	Cloned from SP cleavage site	ATGGTGTCCACGGCCACGAACGTCGGCGCGACCGTGCTCGAGAACAAGATACCCGCAGCAATTGCTCCGTCCCTTCGTACGAGTGAAGGACGAAGTCTATGGACTGAAGAGAAGCGCGGTCAGAGCGACCTGGAAGAGGAAAGGGGGCGCGGGAATCTACCGACTACTGATAGTTTTAGTGCATCCCTAAAACGCTTCATTCGCGCCCTGTTTTGCATGGGATCGAAAAAAGGAATGACACGAACCAAGTCGTCGGGTTCTTCCATCGTGTCGGGTCATGGTAGG	MVSTATNVGATVLENKIPAAIAPSLRTSEGRSLWTEEKRGQSDLEEERGRGNLPTTDSFSASLKRFIRALFCMGSKKGMTRTKSSGSSIVSGHGR
HaRxL39	Cloned from SP cleavage site	ATGCTGCCAGCTCGCGCAGCCGGCACGCTGCCACAAAGCGCAACATCGGTCCAAGACAAGGCTACTGAGTCGACCGTGAGCGGCAAACGGGCGCTTCAATCAAAGGAAGACACGAAGGGTGCGGCTGATGAAGAAAGAGCGCCAAATTGGCTTCAGTCGGTACCGGAGTGGTTGAGCACCATGATGAAGAAGACCACTAACTGGACGGCTCGCACGTGGAAAGGAACTGCTTTTAGCATGTCGAGGGTGCCGCCGAAAGACATGGTGGAGGCGAAGGCTGTCTTGACGGAAATGGAGATTGTACGTCACCATCGCTCGATGGGGTACCGATTCCTTTTATTTCTGAAGGCGGCTTGGGAGGCGGCTTGGGAGGCGGCTTGGAAGGCGGCTTCGAAGGCG…	MLPARAAGTLPQSATSVQDKATESTVSGKRALQSKEDTKGAADEERAPNWLQSVPEWLSTMMKKTTNWTARTWKGTAFSMSRVPPKDMVEAKAVLTEMEIVRHHRSMGYRFLLFLKAAWEAAWEAAWKAASKASELTSVLRRRQSHRPNLRKLHEEIYQIWLAAFESAFTVKELKKEVDKLHKKVMDFSAAIEAKKVAPSDFVRPSE*
HaRxL4	Cloned from SP cleavage site	ATGGTCCCGACTGCTGGTAATCCGAAGGCTGTTCTTAAGCACGACGTGTCTCTTGTGGCTCGCGGGACGGGTGGCGACGACAACGGAGCAGACGGCAAGAGGCTGCTGAGGAACGCTCATGCGCAAGATGAGTCGCAAGATTCTCAACTGTTTGAGGAAAGATCAGTACATGTACCAGAGAAGGCGACTGTGGTGGTGGCGTCCGGGGTTGCTCATGTCATCCCTTCGGAGGCAAGTACGATCGCGAAAAAGGTGGTGGAAGCGAACACTCATGTGAAAGACGGCGCGGGTCAAGAGAAGTACTGGTTGTTGACGAAGCTCGAGTCGTTCAAGAAGAAGCTGATGGAGAGCCGCAAGTTCCAGGCAATCATGGAAAAGCTTAACACGTTTCTAGGCCGC…	MVPTAGNPKAVLKHDVSLVARGTGGDDNGADGKRLLRNAHAQDESQDSQLFEERSVHVPEKATVVVASGVAHVIPSEASTIAKKVVEANTHVKDGAGQEKYWLLTKLESFKKKLMESRKFQAIMEKLNTFLGRKPTTTAGNTNTVKDEGKATANGGTHTTHDDKPPVTTIIHPEAGGQSKFASTRGAVAERMKDATKKTQDKVAEWNKKLEQYKKKVKEDPKFQAIMEKLNTFLGRKPTTTAGNTNTVIDEGKATANGGTHTTHDTSQR*
HaRxL4_Hind2	Cloned from SP cleavage site	ATGGTCCCGACTGCTGGTAATCCGAAGGCTGTTCTTAAGCACGACGTGTCTCTTGTGGCTCGCGGGACGGGTGGCGACGACAACGGAGCAGACGGCAAGAGGCTGCTGAGGAACGCTCATGCGCAAGATGAGTCGCAAGATTCTCAACTGTTTGAGGAAAGATCAGTACATGTACCAGAGACGGCGACGGTGGGGGTGGCGTCCGGGATTGCTCATGTCATCCCTTCGGAGGCAAATACGATCGAGAAAAAGGTGGTGGAAGCTACCACTCATGTGAAAGACGGCGCGGGTCAAGAGAAGTACTGGTTGTTGACGAAGCTCGAGTCGTTCAAGAAGAAGCTGATGGAGAGCCGCAAGTTCCAGGCAATCATGGAAAAGCTTAACACGTTTCTAGGCCGC…	MVPTAGNPKAVLKHDVSLVARGTGGDDNGADGKRLLRNAHAQDESQDSQLFEERSVHVPETATVGVASGIAHVIPSEANTIEKKVVEATTHVKDGAGQEKYWLLTKLESFKKKLMESRKFQAIMEKLNTFLGRKPTTTAGNTNTVKDEGKATANGGTHTTHDTSQR
HaRxL4_Maks9	Cloned from SP cleavage site	ATGGTCCCGACTGCTGGTAATCCGAAGGCTGTTCTTAAACACGACGTGTCTCTTGTGGCTCGCGGGACGGGTGGCGACGACAACGGAGCAGACGGCAAGAGGCTGCTGAGGAACGCTCATGCGCAAGATGAGTCGCAAGATTCTCAACTGTTTGAGGAAAGATCAGTACATGTACCAGAGAAGGGGACTGTGGTGGTGGCGTCCGCGGTTGCTCATGTCATCCCTTCGGAGGCAAATCCGATCGCGAAAAAGGTGGTGGAAGCGAACACTCATGTGAAAGACGGCGCGGGTCAAGAGAAGTACTGGTTGTTGACGAAGCTCGAGTCGTTCAAGAAGAAGCTGATGGAAGGCCGCAAGATCCAGGCATTCATGGAAAAGCTTAACACGTTTCTAGGCCGC…	MVPTAGNPKAVLKHDVSLVARGTGGDDNGADGKRLLRNAHAQDESQDSQLFEERSVHVPEKGTVVVASAVAHVIPSEANPIAKKVVEANTHVKDGAGQEKYWLLTKLESFKKKLMEGRKIQAFMEKLNTFLGRKPTIKDAEKPTTTAGNTNTVKDEVKATANGGTHTTHDDKPPVTTIIHPEAGGQSKFASTRGAVAEKMKDATKKMQDKVAEWNKKLEQYKKKVKEGPKFQAFMEKLNTLLGRKPTIKDAEKPTTTAGNTNTVKDEVKATANGGTHTTHDTSQR
HaRxL40	Cloned from SP cleavage site	ATGCTGCCAGCTCGCGCAGCCGGCACGCTGCCACAAAGCGCAACATCGGTCCAAGACAAGGCTACTGAGTCGACCGTGAGCGGCAAACGGGCGCTTCAATCAAAGGAAGACACGAAGGGTGCGGCTGATGAAGAAAGAGCGCTAAATTGGCTTCAGTCGGTACCGGAAAGGTTGAGCACCATGATAAAGAGCATCACTAACTGGACGGCTCGCACGTGGTCGAAGGCGGCTTTAAAAAAAAAAATTATTTTAGCGGCGCTGCGGACACCTACTCCTAAGGCACGGCGGAAAGATAAGATGCAAAAGCTGCACGAGAGAAAAGTTGAGGACCACCGTAAACGAGAGGAAAGTGAGCTGGCAAAGTTGGTCGCCGAGGTGGAAAAAAGGTAA	MLPARAAGTLPQSATSVQDKATESTVSGKRALQSKEDTKGAADEERALNWLQSVPERLSTMIKSITNWTARTWSKAALKKKIILAALRTPTPKARRKDKMQKLHERKVEDHRKREESELAKLVAEVEKR*
HaRxL42	Cloned from SP cleavage site	ATGCTGCCAGCTCGCGCAGCCGGCACGCTGCCACAAAGCGCAACATCGGTCCAAGACAAGGCTACTGAGTCGACCGTGAGCGGCAAACGGGCGCTTCAATCAAAGGAAGACACGAAGGGTGCGGCTGATGAAGAAAGAGCGCTAAATCGGCTTCAGTCGGTACCGGAGTGGTTGAGCACCATGACAAAGAGCATCACTAACTGGACGGCTCGCACGTGGTCGAAGGCGGCTTCGAAGGTGGCTTTAATAAAAAAAAACTTTTTTATGGAGCTGGAGAGACGTGAGGAACGAAAGCTGGACAAGAGAAGATTTGAGGACTACCTGGCCGTAAACGGGAAGAAACTCAAATGA	MLPARAAGTLPQSATSVQDKATESTVSGKRALQSKEDTKGAADEERALNRLQSVPEWLSTMTKSITNWTARTWSKAASKVALIKKNFFMELERREERKLDKRRFEDYLAVNGKKLK*
HaRxL43	Cloned from SP cleavage site	ATGCGACTCGCGGTTGGCTGTATTCTCGTCGGTGCTATCGTTCACCTCGACACCGGAGTATTCTCCTCCGCAGTCAAGTACGACGACCAGCGTGTGGCGACGACTGCGGAAGAAACTCGATTCTTGCGGTTTAAGGAGAAGCCTGCAAACGGAGGAGACTTCGCAACAGGTCAAGGGGAAGAAAGATTAACAGCCAGAGGCGTCATGCGGGCAATGGACGATCTCTTTAACCAAAAGACTGCCGAACAGCTCGTTCAGAGA	MRLAVGCILVGAIVHLDTGVFSSAVKYDDQRVATTAEETRFLRFKEKPANGGDFATGQGEERLTARGVMRAMDDLFNQKTAEQLVQR
HaRxL44	Cloned from SP cleavage site	ATGCTTGAAGTTGTCCCCGACCCGGTCAAGTTCTCGTTGCTCCAGGCTACCGCTGAGACCGGGCACCAGGCCGATGTCGACGGCAAGATCAACCGATTCCTGACAAGCAAAGACGCGGACCTGCCACACCTGGTGGCCCCGGCGGGGTATGCACCTTCACTTCTGCAGAAAGGCGGTATCGGCAGGTATTTGCGCAGCACCGGTGTCGATGACGCCGACCTTGAAGAGAGGCGAGGCTGGCACAAGCACCACAAAAAACACAAAAAACACAAGAGGAAACACCACCACCACGCACATGAGTCATCTGACTCACTCTGA	MLEVVPDPVKFSLLQATAETGHQADVDGKINRFLTSKDADLPHLVAPAGYAPSLLQKGGIGRYLRSTGVDDADLEERRGWHKHHKKHKKHKRKHHHHAHESSDSL*
HaRxL45_A	Cloned from SP cleavage site	ATGTCACCCAACTCGGTCAAGTCTTCATCCCTGCGGTCGCGCGTCGAAGCTAGAGGCCAGCTCGATGTCAACGGCAGGACGACCCGATTCCTGACAAGCTACAACCATCAGGCGACTGGCCACGCAGCTTCAGCGCTACACGGCAAGAGGTCGCTCCGGGCCTTGTCCCAAGCAGGCAAGAAGAAGAAGGGTCATCATGACGATGCTGAGACTGAGGCTGCAGAGGAAGAAGAAGAGGAAGATGACGACAGCACGTCCGAGAGCTCGTCCGGCAGCTCGGATGACAGCTCGTCCGACAGCCCGTCCGTGAGCTCGTCCGACAGCTAG	MSPNSVKSSSLRSRVEARGQLDVNGRTTRFLTSYNHQATGHAASALHGKRSLRALSQAGKKKKGHHDDAETEAAEEEEEEDDDSTSESSSGSSDDSSSDSPSVSSSDS*
HaRxL45_B	Cloned from SP cleavage site	ATGTCACCCAACTCGGTCAAGTCTTCATCCCTGCGGTCGCGCGTCGAAGCTAGAGGCCAGCTCGATGTCAACGGCAGGACGACCCGATTCCCGACAAGCTACAACCATCAGGCGACTGGCCACGCAGCTTCAGCGCTACACGGCAAGAGGTCGCTCCGGGCCTTGTCCCAAGCAGGCAAGAAGAAGGGTTATGGCAGTGCTGAGGGTACAGGGGACGATGACGACAGCTCGGACGACAGCTCGTCCGACAGCTCGTCCGTGAGCTCGTCCGACAGCTAG	MSPNSVKSSSLRSRVEARGQLDVNGRTTRFPTSYNHQATGHAASALHGKRSLRALSQAGKKKGYGSAEGTGDDDDSSDDSSSDSSSVSSSDS*
HaRxL46	Cloned from SP cleavage site	ATGGAGGTAGTCCCGATCCCTCCGACGATGGAGAACCCGTCCCTTCGTTCGGCTCCTTCTGCTGGTGCTGGTGCACGCGAAGACGCCCGATCCCTGCGAGAGCTGAATTCGGCGGCTGGTAGGGGCAACCTGCCGGAGTCGGTCTCCGGGTTCGCAGGCCGTGTCATGCCGGGACAAGCCTCTACAAATGTCGCGGGGACAGCCGCACTGGAACGATTGAAGACAGTAGCTCTCGAGGCAGAAAAGTCGGGGGAACAAGTCTCTAAAGATTTCGAGGAGGCAGCCGCACGCGGAAAA	MEVVPIPPTMENPSLRSAPSAGAGAREDARSLRELNSAAGRGNLPESVSGFAGRVMPGQASTNVAGTAALERLKTVALEAEKSGEQVSKDFEEAAARGK
HaRxL47_A	Cloned from SP cleavage site	ATGCTGCCAGCTCGCGCAGCCGGCACGCTGCCACAAAGCGCAACATCGGTCCAAGACAAGGCTACTGAGTCGACCGTGAGCGGCAAACGGGCGCTTCAATCAAAGGAAGACACGAAGGGTGCGGCTGATGAAGAAAGAGCGCTAAATCGGCTTCAGTCGGTACCGGAGTGGTTGAGCACCATGACAAAGAGCATCACTAACTGGACGGCTCGCACGTGGTCGAAGGCGGCTTCGAAGGCGAGTGAATTGACTAGGGTGCTGCTGAGACACCAGTCGCAGAGACGTCACTTGCGAAAGATGCGCGAGGAATTCGATCAGGCCTGGCCGGTGCTCACATTCGAGACTAGTGTCGAATTGAAAGTGCTGAAAAAGTCGATCGGCGAGATAAATGAAAAGCTA…	MLPARAAGTLPQSATSVQDKATESTVSGKRALQSKEDTKGAADEERALNRLQSVPEWLSTMTKSITNWTARTWSKAASKASELTRVLLRHQSQRRHLRKMREEFDQAWPVLTFETSVELKVLKKSIGEINEKLMDLIAVIEAKKVAPRDFVRPSE*
HaRxL47_B	Cloned from SP cleavage site	ATGACAAAGAGCATCACTAACTGGACGGCTCGCACGTGGTCGAAGGCGGCTTCGAAGGCGAGTGAATTGACTAGGGTGCTGCTGAGACACCAGTCGCAGAGACGTCACTTGCGAAAGATGCGCGAGGAATTCTATTAG	MTKSITNWTARTWSKAASKASELTRVLLRHQSQRRHLRKMREEFY*
HaRxL48	Cloned from SP cleavage site	GACCCAACAGTCAAAAGACTGGCGAAGCTGGCGACGATAAATCAGGCCCCAGCCACTCAGTCGAATTCGGACAGTAAACGTGTGCTTCGAGCGTCCGATGTCCCCAATGAAGTCGCTGCTGGTGAGTCAAGGTCACCGAAATCACTGTGGCCATGGGAGGTAGAGGACAAGCTAGCCCCTTTAAAGGAAAAGCTAATTTCCACGTCGGCCGATGACCTCGAGGCTGGAGGATCAGCAAAAAAAAATGCTCTCCCCATGACATGGCGCTGGCTTTGGCAGAACCAGATCGAAACCAAGAAGACGCCAATAGATGAGATTTCGAAGGAGGTACAGACTGCTATGGACCTAATTTCAAGCAAAGCGACTCATGAAGAACTTAACAAAGCGGGTGTTTCAGTA…	MVKCTPLLALTVIVSAGSDALSDPTVKRLAKLATINQAPATQSNSDSKRVLRASDVPNEVAAGESRSPKSLWPWEVEDKLAPLKEKLISTSADDLEAGGSAKKNALPMTWRWLWQNQIETKKTPIDEISKEVQTAMDLISSKATHEELNKAGVSVSDYVKALKLTLPEVDVDVVNRGMEYNIHLGNK
HaRxL54	Cloned from SP cleavage site	GACCCAACAGTCAAAAGACTGGCGAAGCTGGCGACGATAAATCAGGCCCCAGCCACTCAGTCGAATTCGGACAGTAAACGTGTGCTTCGAGCGTCCGATGTCCCCAATGAAGTCGCTGCTGGTGAGTCAAGGTCACCGAAATCACTGTGGCCATGGGAGGTAGAGGACAAGCTAGCCCCTTTAAAGGAAAAGCTAATTTCCACGTCGGCCGATGACCTCGAGGCTGGAGGATCAGCAAAAAAAAATGCTCTCCCCATGACATGGCGCTGGCTTTGGCAGAACCAGATCGAAACCAAGAAGACGCCAATAGATGAGATTTCGAAGGAGGTACAGACTGCTATGGACCTAATTTCAAGCAAAGCGACTCATGAAGAACTTAACAAAGCGGGTGTTTCAGTA…	MVKCTPLLALTVIVSAGSDALSDPTVKRLAKLATINQAPATQSNSDSKRVLRASDVPDEVAAGESRSPKSLWPWEVEDKLAPLKEKLISTSADDLEAGGSANKNALPMIWRWLWQNQIETKKTPIDEISKEVQTAMDLISSQATHEELNKAGVSVSDYVKALRFTLSDIDVVNRGMEYNIHLGNK
HaRxL55	Cloned from SP cleavage site	ATGGCCCCGGAAGTCACCAACTCCTCCACGAAGGAAGCCGACATCTCGTCCAGTGTTCCATTCGTTGGTGATGACTCAATCAACGCTCCTGCCAATCGACGGTTGAGGGCACACGACGCCGTGGGCGGTGAAGAGAGAGCTCCAGTGCCGTCCTCATTGACCACTGAGATTTTGAAGAAAACCGAGTTAGCCGTGCGTAAGCTCTACGACGGTACCAACAGGCCCAACAGTCTTAGCATGCACGCTTGGCGTTCAGTGATAAATGCGGATAGTAAAATAATGAAGCATGTGATCGCGGTGGCTGAGAGAAAGAACCAGCGCGTGCCTCAGCAAACCCCGAACGGGGAGACAACCGGAGACGATATGTCCGGTTTGGTTCTAACGGCTCAAGCGAACCAT…	MAPEVTNSSTKEADISSSVPFVGDDSINAPANRRLRAHDAVGGEERAPVPSSLTTEILKKTELAVRKLYDGTNRPNSLSMHAWRSVINADSKIMKHVIAVAERKNQRVPQQTPNGETTGDDMSGLVLTAQANHLQGEIDKLPIMKWMTGKTTGELVDVLKEHKFYNTFSYTRVQALTVVLENFNDAMKTKIKLFDTLVGVYGGVAKYARVLSIAKAGVLTGKMILPLQTELVKSLHWETLDDLLVLLKLDLKRDSLTYEALDTVVTCAALRYKLSVDDALYATFTGLRAMYTDEIVKDAIKKG
HaRxL56	Cloned from SP cleavage site	ATGACTGCGACTCTCCGTCTGCGCTCCACTCTCGACGATCGCACAGCTGAAGGTGCTCGGTCATTGCGAGCGTCGGAGCGTGCTGTCGACAAGAACCTCAAACTTGAAGAGGAGAGGATGAATGTGAGTGCGTTGTTGCCGGCTGTGGGACTGCGGAACCAACATGCGCCTGACGAACTTACAGCGGAGATGGCTGTCATCGCTCAGCTTTCCGGGAAGTCGACGAAGGCCGACAACATCAAATGGCTGGCTAACCATGCCAAGTTAAATAGGAAAAAGAAAGAAAGTCGCTATGCAGAATGGTACTACGCTCGCTTGACTCACGACCAGCTTAAAGCAGCGTACACGGCCTCCGGCATGGACCCCAAGATACATTCTGGTGTGGAGGAAATGCTTGAA…	MTATLRLRSTLDDRTAEGARSLRASERAVDKNLKLEEERMNVSALLPAVGLRNQHAPDELTAEMAVIAQLSGKSTKADNIKWLANHAKLNRKKKESRYAEWYYARLTHDQLKAAYTASGMDPKIHSGVEEMLEEYLKYSSVSLLKAAGWNQEKMSIKAWLDGVEKRGGKKEYHEWMLTHRFSYDRLRQALQSAGCDVKKERVALTVLENYNSYLIDLSPTLKKGSVL*
HaRxL56_Hind2	Cloned from SP cleavage site	ATGACTGCGACTCTCCGTCTGCGCTCCACTCTCGACGATCGCACAGCTGAAGGTGCTCGGTCATTGCGAGCGTCGGAGCGTGCTGTCGACAAGAACCTCAAACTTGAAGAGGAGAGGATGAATGTGAGTGCGTTGTTGCCGTTTGTGGGACTGCGGAACCAACATGCGCTTGACGAACTTACAGCGGAGACGGCTGTCATCGCTCAGCTTTCCGGGAAGTCGACGAAGGCCGACAACATCAAATGGCTGGCTAACCATGCCAAGTTAAGTAGGAAAAAGAAAGAAAGGCGCTATGCAAAATGGTACTACGCTAGCTTGACTCACGACCAGCTTAAAGCAGCGTACACGGCCTTCGGCATGGACCCCAAGATACATTCTGGTGTGGAGGAAATGCTTGAA…	MTATLRLRSTLDDRTAEGARSLRASERAVDKNLKLEEERMNVSALLPFVGLRNQHALDELTAETAVIAQLSGKSTKADNIKWLANHAKLSRKKKERRYAKWYYASLTHDQLKAAYTAFGMDPKIHSGVEEMLEEYLKYSSVSLLKAAGWNQEKMSIKAWLDDVEKRGGKKEYHEWMLTHRFSYDRLRQALQSAGCDVKKERVALTVLENYNSYLIDLSPTLKKGSVL
HaRxL57	Cloned from SP cleavage site	ATGCGTACGCTTAATGATGATGAGACGGATGTTTCGGTTCGTAGATTCCTCCGATCCAACACAGCAGAGGCCGGTCGGGTCGATGGACAATCGACCAGTAGTGTCGCTCGTTTTATCGATCGCGTCTTCGGGAAATCGGCTTCGGCGCCGAAAGCTACCACGGTAACTACGGAGGCTCAAGTCACAGCTGGTGAGGCCGCTCAAAAAGCACGAGAGAATGCAGAGAAGAGTTTAAAGGATCGACTCAGGCCTTTGCTTTCCGAAAAGGGTGGGGCTCTAGTCAATTCCAAAGGTAGCTCAGTTTTTGCCGAGATGGTGAAAGCGGTTGACCACGTCAACAAAAAACTCCCCCATGACCATGCCATCTCTTTGGACAAGTTCCTTATAGGCACAGTCGAA…	MRTLNDDETDVSVRRFLRSNTAEAGRVDGQSTSSVARFIDRVFGKSASAPKATTVTTEAQVTAGEAAQKARENAEKSLKDRLRPLLSEKGGALVNSKGSSVFAEMVKAVDHVNKKLPHDHAISLDKFLIGTVEHKRLVELATTGAESTKKEVSNKASKLLEKVAAENGIHLVP*
HaRxL58	Cloned from SP cleavage site	ATGGTCCCGACTGCTGGTGACCCAAGGGCTGTTCTCAAGCACGACGTCTCTCTTGTGGCTCGCGGGACGGATGGCGACGACTACAGAGTGAACACCAACAGGCTGCTGAGGGACTCTCATGTGCAAGGAACCTCGGAAGAGGCACTACTTCTTGAGGAGAGAACTGGACCTGGACCAGTCGAGACCGCGGGAGTATCTATTGCGAAGGGAATTAAGGTTGTCTCTGAAAAGGTCGGACCGATCGTGGACAAACACTTGGGTGAGCTGGGAGCCGTTACTAGTGAGATTTTAATACACGAGCTTAAGCAGAAGGTGTCGTTCGTCGGCAAGCTACTCAAGTTACTCGGGCCAATCAAGAAGATGCTGCTGGAGGTCCCCGCGTTCAAGAAAATCGAGAAA…	MVPTAGDPRAVLKHDVSLVARGTDGDDYRVNTNRLLRDSHVQGTSEEALLLEERTGPGPVETAGVSIAKGIKVVSEKVGPIVDKHLGELGAVTSEILIHELKQKVSFVGKLLKLLGPIKKMLLEVPAFKKIEKWFNKMTGGKPVVVDA
HaRxL59	Cloned from SP cleavage site	ATGTTGGAAACGCCCGGTTCGAGCGACCTCTTGGCCATCGCTCGTGACGCCACCGATCGTCGAAACGCCATCCCAACCAATCGGTCGTTGAGGGCGCACGAAGGTACCGACCATGAAGAGAGAATCATCACCAGGCAGTTTGGTAATTGGCTTCGCAAACTCTTTCCTATTCCTTCGACGTCGTTGGGTGGTTCATCGAAAGTGAAAGAGTTGTTTTACAGCACCGCGCAACAGGCAAAGGGCAAGGACAAGATCGTGACCGACGTTAAAGACTTGAGGGGGGCCATGCAGTTCCTGGAGACGCTCGACAACCGAGTGCAATTAAAAGCCTTTCAGAAGCTCTGCGTGAGACGCAAGTCTGGAGATGAGGTGGCCAAGTCTAGAGATGAGGTGGCCGCT…	MLETPGSSDLLAIARDATDRRNAIPTNRSLRAHEGTDHEERIITRQFGNWLRKLFPIPSTSLGGSSKVKELFYSTAQQAKGKDKIVTDVKDLRGAMQFLETLDNRVQLKAFQKLCVRRKSGDEVAKSRDEVAAGLAGKYGDAAMAFALYRRAPSTMGKKSAAFKSVRDVMTARWKANAEITPEMIYKWLTPNFPLTDEDLFKPAFTELLYGISSDEETAHKFLWTYLRGDYGRIGQVQFTSAGYDHIDKQAVRKFTNWVNVEHPRFTVRE*
HaRxL59_Hind2	Cloned from SP cleavage site	ATGTTGGAAACGCCCGGTTCGAGCGACCTCTTGGCCATCGCTCGTGACGCCACCGATCGTCGAAACGCCATCCCAACCAATCGGTCGTTGAGGGCGCACGAAGGTACCGACCATGAAGAGAGAATCATCGCCAGGCAGTTTGGTAATTGGCTTCGCAAACTCATTCCTATTCCTTCAACGTCGTTGGGTGGTTCATCGAAAGTGAAAGAGTTGTTTTACAGCACCGCGCAACAGGCAAAGGGCAAGGACAAGATCGTGACCGACGTTAAAGACTTGAGGGGGGCCATACAGTTCCTGAAGACGCTCGACAACCGAGTGCAATCAAAAGCCTTTCGGAAGCTTTGCGTGAGACTCAAGTCTACAGATGAGGTGGCCGCTGGTCTAGCAGGCAAATATGGG…	MLETPGSSDLLAIARDATDRRNAIPTNRSLRAHEGTDHEERIIARQFGNWLRKLIPIPSTSLGGSSKVKELFYSTAQQAKGKDKIVTDVKDLRGAIQFLKTLDNRVQSKAFRKLCVRLKSTDEVAAGLAGKYGDAAMAFALYRRAPSTMGKKSAAFKSVRDAMTARWKTNAKITPEMICKWLTPNVSLTDEDLFKPAFTELLYGISSDEETAHKFLWTYLRGDYGRIGQVQFTSAGYDHIDKQAVRKFTNWVNVEHPRFTVRKFTNWVNVEHPRFTVRE
HaRxL6	Cloned from SP cleavage site	ATGGTCACGGAAACGGGAACCTCCACAAAGACGATAGGTGACACTACATCGTCGGCAGCGACCCATTCCGACGTTGCTACCGGGAGGTTCCGACGACTGGATGAGACAGAAGAAAGAGCTCTTCCCGTTCCCTCTGGTGTAATATCGCAATCCGTCCCGCCAACCGGCATGGCGTTAATCGGATCCTGGTTCAAGTCGTTGGGGCCGACGATTAAGAGCAGCTTTGCTTCTTTTGCTGACTACAAGCCTGGATCGTCAATGGTCGGACACTACTTCGGGGCGTTGTCGCCAAAGATCTTGGATAGCGTTCGGACTCGATATTGGCTTTACCAACGTAAAACCATGGCAGACGTTTTCAAGCTGCTAAAGCTTGATGCTGGACTGGACAAAGTTGCGTAC…	MVTETGTSTKTIGDTTSSAATHSDVATGRFRRLDETEERALPVPSGVISQSVPPTGMALIGSWFKSLGPTIKSSFASFADYKPGSSMVGHYFGALSPKILDSVRTRYWLYQRKTMADVFKLLKLDAGLDKVAYSRRFYTWVEFVSSDR
HaRxL60	Cloned from SP cleavage site	ATGGAGGTGGTCCTGATCCCTGCGACGATGGAGAACCCACTTCTTCGTTCGGCTCCTTCTACTAATGCTGATGCACGTAAAGGAGCCCGATCACTGCGAGCGCTAAATTCGGCTGGCATCAGCCAGCTGCTGGAGCCGTTCACCACAAAGGTGAAATCGTTTGTACCAAGGACTGCTGCATACGCTGCAGCAAAGCAGGCAAGAGTTAAAAAAGCAGCGGCCGCACGGACAGCTCAAATTGAGCAAAAATCAGAAGAGAACCAGGCGGCGCTCTTGAAAATGGGCTTAGCTGCCTTCGGTCAAGATGTTAGCTCGGCGATAGTGAAAGCGAACAGCCAGAATTCGTTTTTTCAACGCGACGGCAGTTTTTTTCTAATCCTTTTCAAAAGGGGGAAATCC…	MEVVLIPATMENPLLRSAPSTNADARKGARSLRALNSAGISQLLEPFTTKVKSFVPRTAAYAAAKQARVKKAAAARTAQIEQKSEENQAALLKMGLAAFGQDVSSAIVKANSQNSFFQRDGSFFLILFKRGKSVDDLTGMLESACQTSDISVEVAVRDTVRQYKLYREDPKRREISFLLANPAS*
HaRxL60_Maks9	Cloned from SP cleavage site	ATGAAGGTGGTCCTGATCCCTGCGACGATGGAGAACCCACTTCTTCGTTCGGCTCCTTCTACTAATGCTGATGCACGTAAAGGAGCCCGATCACTGCGAGCGCTAAATTCGGCTGGCATCAGCCAGCTGCTGGAGCCGTTCACCACAAAGGTGAAATCGTTTGTACCAAGGACTGCTGCATACGCTGCAGCAAAGCAGGCAAGAGTTAAAAAAGCAGCGGCCGCACGGACAGCTCAAATTGAGCAAAAATCAAAAGAGAACCAGGCGGCGCTCTTGAAAATGGGCTTAGCTACCTTCGGTCAAGATGTTAACTCGGCGATATTGCAAGCGAACAGCAAGAATTTCTTTTTTCAACGCGACGGCACTTTTTTTCTAAACCTTTTCAAAAGGGGGAAATCC…	MKVVLIPATMENPLLRSAPSTNADARKGARSLRALNSAGISQLLEPFTTKVKSFVPRTAAYAAAKQARVKKAAAARTAQIEQKSKENQAALLKMGLATFGQDVNSAILQANSKNFFFQRDGTFFLNLFKRGKSVDDLKGMLESACQTSDISVEVAVRDTVRQYAMYRENPERREISFLLANPAS
HaRxL61	Cloned from SP cleavage site	ATGTGGCTTCTGCACCCTGTGGCATTTGGCGTACTTGAGGACCAGCGCCACACCGCCGGGAGACTGCTGAGAGGCAGCACAGACGAAAAGAGAGACTCAGAAGAAGAAAGGTCAATGCCTACCACCACACTGTTGCAAGTGGAGGAATCCGTCACGAATCGGTTCAAGGACTTGAAACTGAAGATACCAACTCTTAAGAAGAGCGAGTTCGAGAAGGGAGAGGTGACAGCGTTTTTGTCGCGTCCCGAGCTCCGTGCGTGGTTTTATCGCGAAAAGAAGGCTGCTATAACATTTGCGGCGTTCGCGTCGTTCAATCAACTCGAGAGTGAAATCACCCCCAAAGGTTTGGCAAGGATGATTCAGCACGAGCTCCTTCAGGAGGATAATTTCTTATGGAAC…	MRLYLSAGLVSSALLVSAVSPWLLHPVAFGVLEDQRHTAGRLLRGSTDEKRDSEEERSMPTTTLLQVEESVTNRFKDLKLKIPTLKKSEFEKGEVTAFLSRPELRAWFYREKKAAITFAAFASFNQLESEITPKGLARMIQHELLQEDNFLWNMLSPSKRMARMLEKVQFEKWRSKMLTKAVVNEKVLGLPVGTALDPIVVRYGLHSKKYEGVKGKYLFDN
HaRxL61_Hind2	Cloned from SP cleavage site	ATGTGGCTTCTGCACCCTGTGGCATTTGGCGTACTTGAGGACCAGCGCCACACCGCCGGGAGACTGCTGAGAGGCAGCACAGACGAAAAGAGAGACTCAGAAGAAGAAAGGTCAATGCCTACCACCACACTGTTGCAAGTGGAGGAATCCGTCACGAATCGGTTCAAGGACTTGGAACTGAAAATACCAACTCTTAAGAAGAGCGAGTTCGAGAAGGGAGAGGTGACAGCGTTTTTGTCGCGTCCCGAGCTCCGTGCGTGGTTTTATCGCGAAAAGAAGGCTGCTATAACATTTGCGGCGTTCGCGTCGTTCAATCAACTCGAGAGTGAAATCACCCCCAAAGGTTTGGCAAGGATGATTCAGCACGAGCTCCTTCAGGAGGATAATTTCTTATGGAAC…	MWLLHPVAFGVLEDQRHTAGRLLRGSTDEKRDSEEERSMPTTTLLQVEESVTNRFKDLELKIPTLKKSEFEKGEVTAFLSRPELRAWFYREKKAAITFAAFASFNQLESEITPKGLARMIQHELLQEDNFLWNMLSPSKRMARMLEKVQFEKWRSKRLTKAVVNEKVLGLPVGTALDPIVVRYGLHSKKYEGVKGKYLFDN
HaRxL62	Cloned from SP cleavage site	ATGTATTCATTACCCATGGACCCAGCTCACTCAAGTGTCCATACTCTCTCAGCTGCGGATCGCCACATCGGTGAAAGAGTGACCCGCCAACGTCATCTGCGAGAGGAGCCTGCGAACGAGGCTAGAAACTACAGTGACCTAGCTGTTGAGATCAAGAGGCTGGTTGAGGAATTAGATTCGCGCGTTCTGGAACAAGCGGATATATCCTTGTTGGACCGCCACTACGCTGGGGACTACAAAGCGTTTCGATCGGATCTGATGACGTATGGGTATCAAACCAGGTTCGCTGAACAATACAAATTGTTCAAGAAACTCGGAATTGACTTCAAACACAACTATTGA	MYSLPMDPAHSSVHTLSAADRHIGERVTRQRHLREEPANEARNYSDLAVEIKRLVEELDSRVLEQADISLLDRHYAGDYKAFRSDLMTYGYQTRFAEQYKLFKKLGIDFKHNY*
HaRxL62_Cala2	Cloned from SP cleavage site	ATGTATTCATTACCCATGGACCCAGCTCACTCAAGTGTCCATACTCTCTCAGCTGCGGATCGCCACATCGGTGAAAGAGTGACCCGCCAACGTCATCTGCGAGAGGAGCCTGCGAACGAGGCTAGAAACTACAGTGACCTAGCTGTTGAGATCAAGAGGCTGGTTAAGGAATTAGATTCGCGCGTTCTGGAACAAGCGGATATACCCTTGTTGGACCGCCAGTACGCTGGGGACTACAAAGCGTTTCGATCGGATCTGATGAGGTATGGGTATCAAACCAGGTTCGCTGATCAATACAAAGTGTTCAAGAAACTCGGAATTGACTTCAAACACAACTATTGA	MYSLPMDPAHSSVHTLSAADRHIGERVTRQRHLREEPANEARNYSDLAVEIKRLVKELDSRVLEQADIPLLDRQYAGDYKAFRSDLMRYGYQTRFADQYKVFKKLGIDFKHNY
HaRxL63	Cloned from SP cleavage site	ATGGCTCCGTCCGATAAAAAGCTGATTGAGTTGACAACGCCAAGCCAAGACCACGTCACTCAGTCGGAACTGGATAATAAACGGATGCTTCGAGTAACCAGTGTCATTAATGCAGTCGCTGGGGACGGACAAGAAGTTGCAAAGCTTGAGCCGGAGATAAAGAACGCTTTTAGTCGTTTCAAGACCAAATTCCAGGAGTGGAAACCTGGCCAACAGGTTAAAAAGCTCGGACCGAGATAA	MAPSDKKLIELTTPSQDHVTQSELDNKRMLRVTSVINAVAGDGQEVAKLEPEIKNAFSRFKTKFQEWKPGQQVKKLGPR*
HaRxL64_Hind2	Cloned from SP cleavage site	ATGGACACTCATTTGGCCCCAGTAGCCGGAAAGCCGGTCAAGGGGACGATGTCAAACCTGGATCCAGCCACTCAGTCGAAACTCGACGACAAACGAAGGCTTCGAGTGGCCGGCGCCACGCGTGAATACGCTACAGAAGAAAGGGGCTTCATGGCGACGGGGGAAGATGAGTTGAAATTGCTGGAACAACCTCTCATTGCCAAGCTGGTCGGTGACCCCGAGGATGGAGTTTCAACGTCGATGTACTCGAGGGTGGCGGACTGGTTCAGTACGGGAATCTGGAACCAGGAGGTGCCAAAGGTCAAGCCCATCGTGGATAAAGTTCAGATCGCCAAGAATATGATTTGGAATGGCGCGAGTCACGACGAGCTGTACAAAGCGGGCATCACGAGTAAAGTC…	MDTHLAPVAGKPVKGTMSNLDPATQSKLDDKRRLRVAGATREYATEERGFMATGEDELKLLEQPLIAKLVGDPEDGVSTSMYSRVADWFSTGIWNQEVPKVKPIVDKVQIAKNMIWNGASHDELYKAGITSKVYRQALFDGLNVKLPTYLKDKKQVDIRCRAYENFRSVQPHLQASIRSLHRMQ
HaRxL64_Maks9	Cloned from SP cleavage site	ATGGACACTCATTTGGCCCCAGTAGCCGGAAAGCCGGTCAAGGGGACGATGTCAAACCTGGATCCAGCCAATCAGTCGAAACTCGACGACAAACGAAGGCTTCGAGTGGCCGGCGCCACGCGTGAATACGCTACGGAAGAAAGGGGCTTCATGGCGACGGGGGAAGATGAGTTGAAATTGCTGGAACAACCTCTCATTGCCAAGCTGGTCGGTGACCCCGAGGATGGAGTTTCAACGTCGATGTACTCGAGGGTGGCGGACTGGTTCAGTACGGGAATCTGGAACCAGGAGGTGCCAAAGGTCAAGCCCATCGTGGATAAGGATCAGATTGCCGAGGGTATGATTTGGAATGGCGCGAGTCACGACGAGCTGTACAAAGCGGGCATCACGAGTAAAGTC…	MDTHLAPVAGKPVKGTMSNLDPANQSKLDDKRRLRVAGATREYATEERGFMATGEDELKLLEQPLIAKLVGDPEDGVSTSMYSRVADWFSTGIWNQEVPKVKPIVDKDQIAEGMIWNGASHDELYKAGITSKVYRQALFDGLDVKSSTYLKDKKQVDIRCRAYENFRSVQPHLQAYIRSLHGIQ
HaRxL65	Cloned from SP cleavage site	ATGGCTCCTATGGATCACTCATCCACAAGGCCATCCAAGTTATCGATGACGGACCTGGGCAAAGCCGCTCAGTCGGAGACGGACGACAAACGTATGCTACGAGTGGCCATTACTTTTGGTGAAGCCAATCGTGAAGAAAGGGGGAAGCCGGAGGGTTTGGTGCCTTCGTTGGTAGAAAAAGCGGTAGCCGTTGTGAAGCAGGTGATCAGCTCCAAGCCGGTCAAAGACGTCGAGGCAGGAGGAACCGATTCAGTCGCGTCAAAGATTTCGAACTCACTCAGTATGAGCCCAAGCAGTCCTGAGAAGTCGCCTACGCACAAGCCTCTCAATTCGAAAGCCGAGTCTGGTTTAACGGGAATATGGGAGGAAAGTTGGTTTTTGAATAAGAATTGA	MAPMDHSSTRPSKLSMTDLGKAAQSETDDKRMLRVAITFGEANREERGKPEGLVPSLVEKAVAVVKQVISSKPVKDVEAGGTDSVASKISNSLSMSPSSPEKSPTHKPLNSKAESGLTGIWEESWFLNKN*
HaRxL65_Maks9	Cloned from SP cleavage site	ATGGCCAAGCGTATCCTTCTACTCGGGCTCGCACTTGTCGTGTCTACTGGCAGTGGTGCTCCTATGGATCACTCATCCACAAGGCCATCCAAGTTATCGATGACGGACCTGGGCAAAGCCGCTCAGTCGGAGACGGACGACAAACGTATGCTACGAGTGGCCATTACTTTTGGTGAAGCCAATCGTGAAGAAAGGGGGAAGCCGGAGGGTTTGGTGCCTTCGTTGGTAGAAAAAATGGTAGCCGTTGTGAAGCAGGTGATCAGCTCCAAGCCGGTCAAAGACGTCGAGGCAGGAGGAACCGATTCAGTCGCGTCAAAGATTTCGAACTCACTCAGTATGAGCCCAAGCAGTCCTGAGAAGTCGCCTACGCACAAGCCTCTCAATTCGAAAGCCAAGTCT…	MAKRILLLGLALVVSTGSGAPMDHSSTRPSKLSMTDLGKAAQSETDDKRMLRVAITFGEANREERGKPEGLVPSLVEKMVAVVKQVISSKPVKDVEAGGTDSVASKISNSLSMSPSSPEKSPTHKPLNSKAKSGLTGRWEESWFLNKN
HaRxL67	Cloned from SP cleavage site	ATGGAACCATCTGCACCTGTGCAAGCTCAACGCACTCTTCGTACTGAGGGTGGTACGATCATGAGTGCTGAACAAGGGGCCGATCTCTTTCACGACACTTCCACGCTGGCTGAGGCCCAATCTTCCATCCAAGAAGAGAGAAGATATCGCATATCTTTATTTTTTTCTTGGGTCAAGAATATCTTCAACGACGTCGTGTCCTTCTGCAAAGGACATGGAATCCTTGCGATCACCAGCACGAGAAAAGTATTTGTTGATTATGTTGCTACGTCCAAGAAGGGGAAGATCGAGTGGGATGGCTGGATACGCAAAGCTAAATTGGAAAAAATAAGGTAG	MEPSAPVQAQRTLRTEGGTIMSAEQGADLFHDTSTLAEAQSSIQEERRYRISLFFSWVKNIFNDVVSFCKGHGILAITSTRKVFVDYVATSKKGKIEWDGWIRKAKLEKIR*
HaRxL68	Cloned from SP cleavage site	ATGATCTCCGATTCACAGCAACTCGAGCCGTCAACTGTCGTCACCCCAAACGCAGCGCAATCAGTCGAGACGACCCAGTCAGAACCTTGCTTCAGCGAAAGATCGTTGCGCGTGCAGAAACTAGAAGAAGACGGAAACGCCATCGTCACTAGTGGTGACTTTTGCGTCAACGGAGGAGGAGAGAATGTTTGGTATCTCAAACGTGTTTTCAAATGTAAAGGAACAGACCAAGAAGATTGGGACAGGTATCAGCTCAGTTCTATCGGCAAGGGCTGA	MISDSQQLEPSTVVTPNAAQSVETTQSEPCFSERSLRVQKLEEDGNAIVTSGDFCVNGGGENVWYLKRVFKCKGTDQEDWDRYQLSSIGKG*
HaRxL69	Cloned from SP cleavage site	ATGATCGAGCCGGTCGTCCCCCTGGTCCACGACATTACCAAGTATTGGCACGGCGTTCCAGTCGATCGGTCGTTGAGGACGCACCAAGTTCGCGGCTATGAAGAGAGAGTGGGAAATCTTGGTGGTTCTTTGGAAGTCGTGGCGTTCTTTGATCGCATCTCCCAACCTGCAAAAAGTATCGAGGATAAGGCCGCCAATGCCGATTCGATTCTGGAACACCTGACCGAAGACAAACTATTTGGAGGAATTAGTCTCGTGGTACAAGGAGCATAA	MIEPVVPLVHDITKYWHGVPVDRSLRTHQVRGYEERVGNLGGSLEVVAFFDRISQPAKSIEDKAANADSILEHLTEDKLFGGISLVVQGA*
HaRxL7	Cloned from SP cleavage site	ATGTCCTCAGTTGCGTTCGGCTTCGCTACAAGTGACGTTATCGATCCGGCGGCGACCAACAATAACCACGTCACCGATTCCGCCAACAGGAGACTTAAGGCTTCGAAAACGCAAGACGATGAGAACAGAACGGAGTGTTCTTGGTTCCTTGAACACTTAGCAGCGCGCCTGAAGGAATTCATAAGCAGCTTCCACTCAACGCAGCCCTGGACATCCCTTTTCGAAGCTCTCGAAACTGAGAGTCAAGCGTGGGACCATCAAGTCATAAAAGGCAAGATGGAAGAGGCCAAAGCTCTCACGCCAGTCGAGCAGGAAGCTTATTATAAGCAGCTGGAAGGGCTTGAAAAAAAGCTGAACTTTCCAAATGTCGTGTCGCACCCCCTCGACGACAAACTACTT…	MHFRLTVLVGVAAMLAYAKGSSVAFGFATSDVIDPAATNNNHVTDSANRRLKASKTQDDENRTECSWFLEHLAARLKEFISSFHSTQPWTSLFEALETESQAWDHQVIKGKMEEAKALTPVEQEAYYKQLEGLEKKLNFPNVVSHPLDDKLLSSLFATDNQGLLAHIAANRVMYGSDVKYAEGILNLLYKRWLSEEKSPDAVLQLLQKRGDYSFPIDYEQLTVLNGYIKHFNAKKHTDETLVKTILKNFGDAKSSRIFMRNTKTMLGSQLPEESLAALMHDWNERNLDLTIATTILRPNEKSEHLDDLGKAIWKAYSKQLDGKKMEN
HaRxL70	Cloned from SP cleavage site	ATGGCAGTCTCGCTGGGGCAAGACAAACCCACTGAGCATCGATATCTACGTACAGAAGCGCCAGATGCTGCCGACGCGAACAACGATGAGAATCAAGAGGGGGTAGCGAGCGGCATGGTCGAGGAAAGGGGCCCAGAGTGGTTGCAAAAGCTTACTGCGGGATTAGAGTACGCGCTTGGCAAGATGCTTGGCAACAAGTCGCTCATCAACAAGGCGGCTGCAAAAAGGCTCACGATAGTACAGCGACAGGCCGACACTGAGGCTAACAAGGAGATCCAGGCATTGTATGCAGCGTATAAGATTCAGATGGATCCAGTGAACAAAGGAGAATTCCCGGAGTTCCTTTCAGCTGTCGAAGAGATGTACATGACGAATGTAATCAACGTGATGAGACGACGG…	MAVSLGQDKPTEHRYLRTEAPDAADANNDENQEGVASGMVEERGPEWLQKLTAGLEYALGKMLGNKSLINKAAAKRLTIVQRQADTEANKEIQALYAAYKIQMDPVNKGEFPEFLSAVEEMYMTNVINVMRRRIMKTKGLVAFNPDERINGMTAKFVRESARNSRLDLNRLLEADVSVGSLGNALEIDLSALMKETLYRKKNTVKDDRMDPLTRTFLEYEWMKAEKDLIDAKMKKALVPTTKVHPLST*
HaRxL72	Cloned from SP cleavage site	ATGACGCCAGAAACTACGACGACTTCGACTACCGTTGTGCGCACGTCCAGTGGCGATCGCACAAGTGAAGACACCCGGTCCTTGCGAGCGACGGATGCTCCCACTCATGAGATGACCGAACTCGACGAAGATCGGTATATTATACCATCTACGAACGTTCTTTGGTCGTTGGAAAAATTTGAGAACGCGTGGAAGGCGGTCCTCGCGAAGACACCGTGGAAGGATTCTCCGCTCAGGATACCGCCGAAGGAGTCTTCTTTCAAGATATCCCGAACGATCTCAAGGCAGGAAAACCCTACAGACGAGCAGTTAAAAGCTCGGGAAGAACTATTGGAGTTGGTTGGTAAGGGCGTAAACGTCAAAGACTTCGACGATTGGCTACAGGTTGTTGTACTTCGA…	MTPETTTTSTTVVRTSSGDRTSEDTRSLRATDAPTHEMTELDEDRYIIPSTNVLWSLEKFENAWKAVLAKTPWKDSPLRIPPKESSFKISRTISRQENPTDEQLKAREELLELVGKGVNVKDFDDWLQVVVLREKNSQNTMFKRWESAGLESGRLGTLFMGAGKSDDSIVFKLVQAFDKHVKSSLKIPGTISRQENPTDEQLRAREELLELAGDGINVKDFDDWLQVVVSQEKDFQNTLFKRWESAGLESDRLGTLFMGAGKSDDSIVIKLVQAFDKHVNSKLKSQH*
HaRxL72_Hind2	Cloned from SP cleavage site	ATGCACCCTCCAAGCAGATTGTTCTCCACTGCGGCCGTCGCGCTTCTTCTTCTCGGCGTTGCAGTCCCCACGCCAGAAACTACGACGACTTCGACTACCGTTGTGCGCACGTCCAGTGGCGATCGCACAAGTGAAGACACCCGGTCCTTGCGAGCGACGGATGCTCCCACTCATGAGATGACCGAACTCGACGAAGATCGGTATATTATACCATCTACGAACGTTCTTTGGTCGTTGGAAAAATTTGAGAACGCGTGGAAGGCGGTCCTCGCGAAGACACCGTGGAAGGATTCTCCGCTCAGGATACCGCCGAAGGAGTCTTCTTTCAAGATATCCCGAACGATCTCAAGGCAGGAAAACCCTACAGACGAGCAGTTAAAAGCTCGGGAAGAACTATTG…	MHPPSRLFSTAAVALLLLGVAVPTPETTTTSTTVVRTSSGDRTSEDTRSLRATDAPTHEMTELDEDRYIIPSTNVLWSLEKFENAWKAVLAKTPWKDSPLRIPPKESSFKISRTISRQENPTDEQLKAREELLELVGKGVNVKDFDDWLQVVVLREKNSQNTMFKKWELAGLESGRLGTLFMGAGKSDDSIVFNLVQAFDKHVKSSLKIPGTISRQENPTDEQLRARKELLELAGDGINVKDFDDWLQVVVSQEKDFQNTLFKRWESAGLESGRLGTLFVGAGKSDDSIVIKLVQAFDKHVNSKLKSQH
HaRxL72_Maks9	Cloned from SP cleavage site	ATGACGCCAGAAACTACGACGACTTCGACTACCGTTGTGCGCACGTCCAGTGGCGATCGCACAAGTGAAGACACCCGGTCCTTGCGAGCGACGGATGCTCCCACTCATGAGATGACCGAACTCGACGAAGATCGGCATATTATACCATCTACGAACGTTCTTTGGTCGTTGGAAAAATTAGAGAACGCGTGGAAGGCGGTCCTCGCGAAGACACCGCCGAAGGATTCTTCGCTCAGGATACCGCCGAAGGAGTCTTCTTTCGAGATACCCGGAACGATCTCAAGGCAGGAAAACCCTACAGGCGAGCAGTTAAAAGCTCGGAAAAAACTATTGAAGTTGGCTGGTCATGGCAGAGACGTCGAACACTTCGACGATTGGCTACAGGTTGTTGTACGACAA…	MTPETTTTSTTVVRTSSGDRTSEDTRSLRATDAPTHEMTELDEDRHIIPSTNVLWSLEKLENAWKAVLAKTPPKDSSLRIPPKESSFEIPGTISRQENPTGEQLKARKKLLKLAGHGRDVEHFDDWLQVVVRQKNFQKTLFKRWELAGLESSHLKTLFMGAGKGDDSIVFKLTQDFNKYVNSELKSQH
HaRxL73	Cloned from SP cleavage site	ATGATTTCCGAGTCACAGCAGCTCGAGCCATCGGCTGTCGTCACTACAAACGCAGCGCAATCGGTCGAAAGTACCCAGTCAGACCCTCGCGTCAGCAAGAGGTCATTACGTGTGCAAGAGCAAGAGGAGGATAAGAAAGACGGCAACGACGATACCTACGGCTACGGCTTTTCGTCAATAAATGAGGAGAGAGCGGTTCCACCCTCGATCGTCGGGGAGGTGACGAAGCGTATCGGTATGGAGGCTCCGGACGCCGTCACAACCGCGCTTACAGCCATGAATAAGCTAGATGACCTACATGCACTCAAGTCACTGGAATTGAGTGCTGGTGCGCAAGCTGGTACGCCGTCCGCGCAAGATGTTGCGAAAATCACCCTCTTGAGGAATAAAGTCGACGTT…	MISESQQLEPSAVVTTNAAQSVESTQSDPRVSKRSLRVQEQEEDKKDGNDDTYGYGFSSINEERAVPPSIVGEVTKRIGMEAPDAVTTALTAMNKLDDLHALKSLELSAGAQAGTPSAQDVAKITLLRNKVDVRRNNAATMDAISAGKGVLNPHGDLTTSLQYADAVSMYKSLFHEKTGMSMPRFREFFAKNAPAAYKDLDADTIYSTYHLNKLRKELDPKTDAKLYSTGKVVLDKIEKNPIALKHFGLLKDTESQPTQSVMFNSASIVGTIDEKMEAVGLLIRARGLTKSLQQKKAAQELAQKIAPATKSDDITKWVDANGRSAVTWKWDMSIMKQKAGIGPKTARDSDAYKKLNGLIMARLADKGKAKKNTVRFQEIQDVKILLKKNKIAQALLPEA…
HaRxL74	Cloned from SP cleavage site	ATGATTCCAACAGCCGATAAGCTGATTAAGCGCACGACGTCGAACCTGCCCCCAGTCACTCCGCCTGAGATAAGCATGAAACGAATGCTCCGAGGGGCCGATAGAGGAATTGCAGATGCTTCCACCTTCAGCTTTCTAAAGCCAGTTATATACTGGTTGAAAAAAAAGAAAGATGCGATTGTTACAGGGTCGACAAACGCGATCAAGAATCTCGAGGAGGAAGATCGCGTCACAGTCGCACAACGAAGTTCGTGA	MIPTADKLIKRTTSNLPPVTPPEISMKRMLRGADRGIADASTFSFLKPVIYWLKKKKDAIVTGSTNAIKNLEEEDRVTVAQRSS*
HaRxL74_Maks9	Cloned from SP cleavage site	ATGATTCCAACAGCCGATAAGCTGATTAAGCGCACGACGTCGAACCTGCCCCCAGTCACTCCGCCTGAGATAAGCATGAAACGAATGCTCCGAGGGGCCGATAGAGGAATTGCAGATGCTTCCACCTTCAGCTTTCTAAAGCCAGTTGTATACTGGTTGAAAAAAAGGAAAGATGCGATTGTTACAGGGTCGACAAACGCGATCAAGAATCTCGGGAGGAAGATCGCGTCACAGTCGCACAACGAAGTTCGTGATACGAACAAGATTTTTGATGAGCAGCACATGATTTTCAACTTTCTCGTCCATGATGCCTGA	MIPTADKLIKRTTSNLPPVTPPEISMKRMLRGADRGIADASTFSFLKPVVYWLKKRKDAIVTGSTNAIKNLGRKIASQSHNEVRDTNKIFDEQHMIFNFLVHDA
HaRxL75	Cloned from SP cleavage site	ATGGTGTCCACGGCCACGAACGTCGGCGCGACCGTGCTCGAGAACAAGATACCCGCAGCAATTGCTCCGTCCCTTCGTACGAGTGAAGGACGAAGTCTATGGACTGAAGAGAAGCGCGGTCAGAGCGACCTGGAAGAGGAAAGGGGGCGCGGGAATCTACCGACTACTGATAGTTTTAGTGCATCCCTAAAACGCTTCATTCGCGCCCTGTTTTGCATGGGATCGAAAAAAGGAATGACACGAACCAAGTCGTCGGGTTCTTCCATCGTGTCGGGTCATGGTAGG	MVSTATNVGATVLENKIPAAIAPSLRTSEGRSLWTEEKRGQSDLEEERGRGNLPTTDSFSASLKRFIRALFCMGSKKGMTRTKSSGSSIVSGHGR
HaRxL76	Cloned from SP cleavage site	ATGGTCCCGACTGCTGGTAATCCGAAGGCTGTTCTTAAGCACGACGTGTCTCTTGTGGCTCGCGGGACGGGTGGCGACGACAACGGAGCAGACGGCAAGAGGCTGCTGAGGAACGCTCATGCGCAAGATGAGTCGCAAGATTCTCAACTGTTTGAGGAAAGATCAGTAGCTGTACCAGAGGCGGCGACGGGGGCGGCGTCCGCGGTTGTTCATAGCTTCACTTCGGAGGCAAGTCCGATCGCGAAAAACGTGGTGGAAGCTACCACTCATGTGAAAGACGGCGCGGGTCAAGAGAAGAACTGGTTGTTGACGAAGCTCGAGTCGTTCAAGGACTGGGCGAAGGAGCTCTCGTTCATCAAGGGTATCATGAAATGGTGGAAGCGCTGGATCCACAACCCC…	MVPTAGNPKAVLKHDVSLVARGTGGDDNGADGKRLLRNAHAQDESQDSQLFEERSVAVPEAATGAASAVVHSFTSEASPIAKNVVEATTHVKDGAGQEKNWLLTKLESFKDWAKELSFIKGIMKWWKRWIHNPNHVDKNAKPVSSTPSVEGEKITEKEAEVKKSATADKSLPPPPAYTPRLSEGNVKTAGETSKVPTDNGKLPVGTVTKTEGKSTVSSQNEKPIMTAGTHGTDSTKPQGAGNPSKNTEGGVPLKIDAPVSTQGHKDG
HaRxL78	Cloned from RxLR	ATGCGAGAGCTGAATTCGGCGGCTGGTAGGGGCAACCTGCCGGAGTCGGTCTCCGGGTTCGCAGGCCGTGTCATGCCGGGACAAGCCTCTACAAATGTCGCGGGGACAGCCGCACTGGAACGATTGAAGACAGTAGCTCTCGAGGCAGAAAAGTCGGGGGAACAAGTCTCTAAAGATTTCGAGGAGGCAGCCGCACGCGGAAAAAAATTGAACGGAAAACGTCTTAGCAAAGAGGACATCGAGTTGATGTCTTACGTAACGTCTCGCGTATCGAAACGCGAACATGGGCAGAAGCCATCATAG	MRELNSAAGRGNLPESVSGFAGRVMPGQASTNVAGTAALERLKTVALEAEKSGEQVSKDFEEAAARGKKLNGKRLSKEDIELMSYVTSRVSKREHGQKPS*
HaRxL79	Cloned from SP cleavage site	ATGCTGCCAGCTCGCGTAGCCGGCACGCTGCCACAAAGCGCAACATCGGTCCAAGACAAGGCTACTGAGTCGACCGTGAGCGGCAAACGAGCGCTTCGATCAAAGAAAGACACGAAGGGTGCGGCTGATGAAGAAAGAGCGCTACTTAGTCCTTCGATACTGGAGCCGTTGAGCACCAAGATGAAGAGCAGCACTGACTGGATGGCTCAGACGAGGAAAGGAGCTTCTTTTAGCGTGTCGGGGGTGTCGCAGAAAGAGCTGGGGGAGTCGAAGGATGTCGTGGTGAGATTGGAGAATCTACAGCGCGACTTCCAGAAGAGTACGGAACAAATGACAATTGATATGGCGAGGGATCTGACGTTTTCGGGGGCAACTCGGAAGGTGGGACGGGGAATTACT…	MLPARVAGTLPQSATSVQDKATESTVSGKRALRSKKDTKGAADEERALLSPSILEPLSTKMKSSTDWMAQTRKGASFSVSGVSQKELGESKDVVVRLENLQRDFQKSTEQMTIDMARDLTFSGATRKVGRGITWLPLNRVLQDRKYREWLETMSKRDAYAAKLEELIAAAKKRVDGINPAI*
HaRxL8	Cloned from SP cleavage site	ATGGCTCCAGCACCTGAGAACGCGCCTACAACGAGGCTGTTGAGGGGTGACGATTCAGGGGAGGAGAGGCTTTCTTTTAAAGGGATTGGTGGGTGGTTTGGGAAGTCCAAGTCGTTCAAGCAGGAAAAAGAACTGGTGTCTATTGAGAACATTCTCCAGAAGAGTGGCCTGGACCGAGTGGATCTTCCGAAAATAGTCGATATGAAGAAATTGCGGGAAGAGGCTGAATTGTTTAAGAGTCCCAAATTCGCAACATGGTCCAAGAAGACAAAGAAGACCAAGAGTACCGAGGACCAAGCCAAAGAGTACGATAAAATCCTGGCGCATCTCAGAAAGAAATACACCGAAGAGGGCGCCAAGCGAATAATTGTGGTCTTGGGGGAGGACGAAAAGGTACGA…	MAPAPENAPTTRLLRGDDSGEERLSFKGIGGWFGKSKSFKQEKELVSIENILQKSGLDRVDLPKIVDMKKLREEAELFKSPKFATWSKKTKKTKSTEDQAKEYDKILAHLRKKYTEEGAKRIIVVLGEDEKVREIQKNLLQASKRADSTS*
HaRxL80	Cloned from SP cleavage site	ATGGATGTTACCCCAGTCCCAGGCGCCCCGTATCGATCCCCCACACTTTTAACAAGAGACGCCCTACACGATGGTAAAGGAGCTCGTTTTCTTCGAGGGTACGAGACTGATGCTGCTGCCATCAACAACAACAATGCGGAAGAGAGGAGCGTTACCGCTTTGTCTGCGCTGCATCCCAATCCGACACTCAAGAATAAGGAACTTCCGGCTGCTTTCAAAGCACCAATTAGGTTCGTCGTGGGTCTCATCAGACGAATTGGTGCCGAAGTTCGTCTGATGACTCAGCGTCGCAAGCGTATTCAACCACACGATCCGCTTCTCGCAGGAATAGGGTGA	MDVTPVPGAPYRSPTLLTRDALHDGKGARFLRGYETDAAAINNNNAEERSVTALSALHPNPTLKNKELPAAFKAPIRFVVGLIRRIGAEVRLMTQRRKRIQPHDPLLAGIG*
HaRxL80_Hind2	Cloned from SP cleavage site	ATGGATGTTACCCCAGTCCCAGGCGCCCCGTATCGACCCCCCACACTTTTAACAAGAGACGCCCTACACGATGGTAAAGGAGCTCGTTTTCTTCGAGGGTACGAGACTGATGCTGCTGCCATCAACAACAACAATGCGGAAGAGAGGAGCGTTACCGCTTTGTCTGCGCTGCATCCCAATCCGACACTCAAGAATAAGGAACTTCCGGCTGCTTTCAAAGCACCAATTAGGTTCGTCGTGGGTCTCATCAGACGAATTGGTGCCGAAGTTCGTCTGATGACTCAGCGTCGCAAGCGTATTCAACCACACGATCCGCTTCTCGCAGGAATAGGGTGA	MDVTPVPGAPYRPPTLLTRDALHDGKGARFLRGYETDAAAINNNNAEERSVTALSALHPNPTLKNKELPAAFKAPIRFVVGLIRRIGAEVRLMTQRRKRIQPHDPLLAGIG
HaRxL81	Cloned from SP cleavage site	ATGGTCTCGCTGGGGCAGGATGAACCCACTGAACATCGCCTTCTACGTGTGGAAGCACCTGGTGCTGCCGACGCGGACAACAACGGAAATCAAGAGGGGATAGAGGGTGACACGAGCGAGGAAAGAGGTGGCGGTCCTTTTGAAGGCTTTAGTATGAGTGCTATTTTTAGGAAGATATTGAACAGGTTTAAGAGCATTAAGCAGTCGATGTTAGAGAAGGCGGCTGCAAAACAGGAGCGATTACAAAGAGAAAAAGTGATGGAGGGGGTCCTTCATTTT	MVSLGQDEPTEHRLLRVEAPGAADADNNGNQEGIEGDTSEERGGGPFEGFSMSAIFRKILNRFKSIKQSMLEKAAAKQERLQREKVMEGVLHF
HaRxL86	Cloned from SP cleavage site	ATGAAACGTAGGTGCTTTACGCTTAATATGATTGTGCTACTGAAGATAACTTTGTATATCCTTCGATTGCCAGCAGTTGCGCACAGAGTTTTCTTAAGAAATCTGCGTAGTTGCAAGCGGATCTGCGTACTCGTCGCAGAAGAGCAATATATCACTGACCTTCGGTCATCAATGGTATTTGATGATCATGATCGAGTATCAGAAGCTCACACTTCCATCCAAAAAAATTGGATGGAAGTGTCATCGATGAGGAGGCTTGAATTGAACTATGCACGTATCAACTTGGGATTCTCTCAAGGCAAATCGTCTCTTCGAAGATTTGATTACTTTCAAGGATTTATTCCC	MKRRCFTLNMIVLLKITLYILRLPAVAHRVFLRNLRSCKRICVLVAEEQYITDLRSSMVFDDHDRVSEAHTSIQKNWMEVSSMRRLELNYARINLGFSQGKSSLRRFDYFQGFIP
HaRxL87	Cloned from SP cleavage site	ATGCGACCAAGGCCTATGACCATCGACGCGCTCACGGACTCGCCCGAGAACAAGCCGGCTCCGCGGCCACTGCGCGCGCGTGTACCTGATCTTGAAGAGTCGATGTTTGCGTCGTTTGCTCCGGCATGCGCACGCACTCCGACTCCCGCCGAGGCTCGGCGACCAGCAGCAGGACCAGCACCATCAGGGCAACCGCCTGCGACAACAGCGTCCTATGCAACACCTAATGAGATCCAGCGCAAGCTGTCGATTCGTAAGCTCGACGGAAGTGAGCTTTACAAGGGGATTGGGTCTGGATTCCTCGATTGGGGTCGCAAGTTCTTGTGCGCCATAAACCTGGCTGAGTCCTCGTGCGGTTTCACTTGGAGTGAAGATGTCAAGGTTGACCTTCTTGTCATC…	MRPRPMTIDALTDSPENKPAPRPLRARVPDLEESMFASFAPACARTPTPAEARRPAAGPAPSGQPPATTASYATPNEIQRKLSIRKLDGSELYKGIGSGFLDWGRKFLCAINLAESSCGFTWSEDVKVDLLVITSAELLSDITTRR
HaRxL88	Cloned from SP cleavage site	ATGTTCACCAACGCGGATCTTGCCGCTGCAAAAGGCCCAACCGTCGGGAGTCCCGAGACTCGCCGCCTTCGTGAGGATGGCGCTATTCAAGACGAGGAAAAGCCTCTAAGCCTTAACGTCGTAGGCACAAAATCGCAGCTCAAGAAACAGCCTCCAGTTGTGGGGACACTGGCTACTGACGATTCGGACCAAGTGGCGCCCACCTCTGCTCTGAAAGAGAGGTTAGAGAAGAAGCCGTTGGCATTGTCCAAGAATCATGACGAGAGAGGATACTGGAAAGGCGCTGGTATCGGTATCACTGCCGCAGTCATTGCAGCCATTGGGACTGGTTTGTGGCTGACATATGGTCACACGAAGCACATGCCGCAATCGAGTGGAACGGCGATGACGGGCAGCTCG…	MFTNADLAAAKGPTVGSPETRRLREDGAIQDEEKPLSLNVVGTKSQLKKQPPVVGTLATDDSDQVAPTSALKERLEKKPLALSKNHDERGYWKGAGIGITAAVIAAIGTGLWLTYGHTKHMPQSSGTAMTGSSSGPVPI
HaRxL89	Cloned from SP cleavage site	ATGGTCCCCGATGCGGCCAACCTCTCGCCCCTGCAGACGTCTACCGAGGTCCAGCACCAGACCAATGTCGCTGAAAAGACCGAACGATTCCTCGCAAGCGACGACAAGGATCTGCCGCTGATGGTGACTTCGACCGAGCCGCTTTTGTCAGCTCAGCAGGAAGGTGGCGCTGGCCGACAATTGCGCGCCTACTACAACAAGAGCGACTGGGACAAGTATCACCACAAGAAGGGCAATAAGGGAAAGGATTGGCGGCAGGAGATTCGCCTCAAACGACGCAAGAAGGGCAATAAGGGCAAGGGAAAGGATTGGCGGCAGGAGATTCGCCTCAAACGACGCAAGAAGTGGAACGCCGAGAAGAAACTCGAGGAGACGAAGCGTCGAGAGGCGCGCAAAAAT…	MVPDAANLSPLQTSTEVQHQTNVAEKTERFLASDDKDLPLMVTSTEPLLSAQQEGGAGRQLRAYYNKSDWDKYHHKKGNKGKDWRQEIRLKRRKKGNKGKGKDWRQEIRLKRRKKWNAEKKLEETKRREARKNGGHAN*
HaRxL9	Cloned from SP cleavage site	ATGTTGCTGGACCAACAGGAACCGGTTCAGCATCGGCTTCTACGTACGCAACAGTCTGGTGCTGCCGACGCACCCCTCCATGGACCTCCACCGATCCAAGATGGTGAGACGGACGAGGAAGAGAGGAGTGAATTGGGGCGACTGATAAAATTGGGTTGCGTGGAATTCAAGGCGCTGTTTATCAGCAGGAAGTTCCCAGACGACATCGAGACTACTGCAGAGATGGATCAGTTGGAAGCAAAGAACAAGATAGAGGAAAACGCCAGGGAGGAGAAGCACGCTCAATATATGGCATCGGATCAGTATAAGAAGGACTTAATAAATGAAGTTGAGCGGTACAGGAGAGACCCGAAATTGGCTGAAGCAAACTTGCAAGAGATGGCGAGAAAAGAGAAAGTA…	MLLDQQEPVQHRLLRTQQSGAADAPLHGPPPIQDGETDEEERSELGRLIKLGCVEFKALFISRKFPDDIETTAEMDQLEAKNKIEENAREEKHAQYMASDQYKKDLINEVERYRRDPKLAEANLQEMARKEKVAQEQAADRNQPSRRGILLAPFKKLAARKKEKKRQEEEKLYNEMTAKLNRETSSLRAEGVTVEKLREMLRVPPMHDFKYRTVAQPFFASSRGAERYTKVRQYIEYLETHPLLPQPSDQHQVAARVHPS
HaRxL94	Cloned from SP cleavage site	ATGCATAGCTCGAACTCTACCAGAATACCCCGCTCTTTGCTAACGACGTTCAACCTTTCGGCCAGTGTCCGTTTCCCTGACGGTTCCTACGATAGCGTGCATGCCAAGCGGCTGCTGGGGGGTCTCAATTCCACGCTAGCTGAAGAGCGAGCGAGCCCTTGCCTTCTTAAATGGATGGAAAAAGCGCGAGCGAGCCCTTGCCTTCCTATATCGATGGGAGAAGCGGCGATGAGTGCAGTATCTAGCCTGGTGACTGCAATACACTCACACGGTCAGAACCTGAAAGGGCTTTCCGATGCTAATTGGAAAAAAGCGAGGTCATTCGAAACGTATGCTATCATAGCATATCTCGAGATCGTCGTTCCCGGATTGCTATCCGAGCAAGTCCGTACTGAATCG…	MHSSNSTRIPRSLLTTFNLSASVRFPDGSYDSVHAKRLLGGLNSTLAEERASPCLLKWMEKARASPCLPISMGEAAMSAVSSLVTAIHSHGQNLKGLSDANWKKARSFETYAIIAYLEIVVPGLLSEQVRTESIRADEVTSLASTISELVKKSLDGRDEFISTVRASLSKRQHTEITPDLLHDLTELVKDKVNTPGVIFKKLDIGGESTWKTRHRIGNPFASPFLGALIEYIKAYNEVHHKSTRLLDAFITGYGDERRVAHMLSLGRLSCIYSGEAQEMEKELFVKWLESPKTICNVLKILRTTATIDAKAFTVKGPLERYILDLNRRYSIPEEPTAKILHLLKVGQFSFDDLLKEVEVVDQQINKFLKFDVEDIEEYVRRIRRKKEEARRKKEKARRI…
HaRxL98	Cloned from SP cleavage site	ATGGCGGATCCTGGGACGACGGCGTTCCACCATCCAAGTACCGTCCATTCCTCTGTCGACAACCAAAGCGAAGACACTTCTTCAAAGGCATTGATCAGCTTCCAAGGGGAACAGGACGGTGAAGAGAGGGGGAAGTTGAAAGAATTGGTCATTGCGCTGACGAGTCGACTGCACCTTAAAAGTGACCAGCTACGGAAATGGCAGAACGATAACGTAGATCCGAGCGACATTTTGATGAAGATGCGGGAACACCTTCAACCGAAGGATTCGCTTGAGGAGATAGCTCTTGCCATACTGTGCAGATCCGACATACTAGCATTGGATCGCTACTTCGAGAGTAAAAATATGTCGCTAATCCGGACGCTTGTACTTCAGTTCACGGACACGCTCATGGTGAAA…	MADPGTTAFHHPSTVHSSVDNQSEDTSSKALISFQGEQDGEERGKLKELVIALTSRLHLKSDQLRKWQNDNVDPSDILMKMREHLQPKDSLEEIALAILCRSDILALDRYFESKNMSLIRTLVLQFTDTLMVKVLVRAKQSKHGVGATNANLLLDKLMNEWNSDIRPKSFLEVFTFLDFTDTKFLHHFMIKPELDVLQDYIKLRNGVVLDTKDYFDTLTTGFGGESKFSMIMDTAFVDPVTIVKAKELQGQQFEMWEASEKSPIDIFERLEMAKDKFELFTEHPHKLRTLSEYIEKFGLTNQNGRRCDLMTTVIEGFGGDAKFALLVMKAQETEGLSMCADQILLLLFQAWEKRGITLQNLVSKMQWEDTAETGLIMGKFKMYSEGRFRHSLNLSRNVV…
HaRxLL100	Cloned from SP cleavage site	ATGTGGCGTATACTGTGCAGTGTCTGTGTTACTTGCCTCTGGATCCAGCGGAATCGAGCAACATTTGAACAGGAGGACGTTACCATAGCCGGCAGCGTCCAGGAATTTTGGGATACAGGTATTCGTCAACTCCGCGCGGTCGCGAAGCGGGAGTTTAGGCGGTCCGACACGAAGATTTATGGAGCCCGTCTGCTATTAAGTCTGCGTCACCTAGACCGAACACCCCGAGAGCCGTCGCCACAGGTGATAAGCCCCGTACAACTACCGACTCACAAGAGGAACCGGCGTTGC	MWRILCSVCVTCLWIQRNRATFEQEDVTIAGSVQEFWDTGIRQLRAVAKREFRRSDTKIYGARLLLSLRHLDRTPREPSPQVISPVQLPTHKRNRRC
HaRxLL108	Cloned from SP cleavage site	ATGCTTCAAGTGGTGTCCGACTCGGCTTCTGATCTGCAGCGGACCGACGAGGCCAGGCAGCAGCCCTACATTAATGACAAGACCAAACGATTCCTAACCAGTGAAGACAAGGACTTGCCGCTTCTGGTCACCTCGGATGGCTATGCGTCTCTATTGCCGCAGGGAGGTGACAACGACAGGGTCTTGCGCAGTGCCGACATTGGCGACGGCGACTACGAAGAAGAGAGATCGAAAATTAAGAAAAGGCACAAAAGGAAGTCGCATGGGCATGGCGTTCTCGATTAG	MLQVVSDSASDLQRTDEARQQPYINDKTKRFLTSEDKDLPLLVTSDGYASLLPQGGDNDRVLRSADIGDGDYEEERSKIKKRHKRKSHGHGVLD*
HaRxLL111	Cloned from SP cleavage site	ATGGCTGTTTCGATATTACACACCTCCTTAGGCGCATCGACGGGCTTTTTTCTCAATATGCGTCAGCAGACGCAAGTGCTTGTCCAGCATCCAATCGAATGTGTTGCCCATGTGCATCTAGCGATTGGGAAACTTCGTACACTCCGATCCAATGTCTTTGATCAGATTTACCTGACGGCGCGATGCACAGCCCATCGGTTTGCTTCCTCGACGAATTGCCCATCGTCAACCATGGCGTACCCCGCCTTCGTGACGAAATCCATGTATTGCGCAGGACAGCTGACTCTTAGGACGCCATTAGTCGCCTGTGCTCGAGTAGAG	MAVSILHTSLGASTGFFLNMRQQTQVLVQHPIECVAHVHLAIGKLRTLRSNVFDQIYLTARCTAHRFASSTNCPSSTMAYPAFVTKSMYCAGQLTLRTPLVACARVE
HaRxLL112	Cloned from SP cleavage site	ATGGCACCGTACTTTGACATTGACACAGCGCTACAAGTTCGACGAAGGTTGAGACTGCGGCACCCTCCGGCGCTCAAACATAAATATCTTTGGGAATACTCCTCATCGGGCCAGGTCCGAGGGGTCATGGTGGAAGCGACTAGAGACCGTCAGAGTTCCATCCTGTTAGAGCAAGAAAGTTATGGACTTCATTGGAGACTGGCAGCATTTAACGAAAAAACTCAGCAGACAGCGGAGGATTGCGCAACGATT	MAPYFDIDTALQVRRRLRLRHPPALKHKYLWEYSSSGQVRGVMVEATRDRQSSILLEQESYGLHWRLAAFNEKTQQTAEDCATI
HaRxLL169	Cloned from SP cleavage site	ATGATCACCGAACCATCTGGACCTGTGCTAGCTCAACGCACTCTTCGTACTGAGGGTGGTACGATCACGAGTGATGAACAAGGGACCGATCCCATTCTCGACACTTCCACGCTGGCTGAGGCCGAATCGTCCATCCAAGAAGAGAGAAGAAATGGCTTTCTCATGTTTGTGAATTGGATCAAGAATATCTTTATAGACATCGTGTCCTTCTCTAAACGAAAGGGAATCGATATGAGCACCGGCATAAAAAAGTTGCATACTAGTTCTCACGCTAAGGGTAAGAAGGGGACGACCAGGGTGGATGGCTTTTTTAAAAAAGTTAAAATAGCATTGTGA	MITEPSGPVLAQRTLRTEGGTITSDEQGTDPILDTSTLAEAESSIQEERRNGFLMFVNWIKNIFIDIVSFSKRKGIDMSTGIKKLHTSSHAKGKKGTTRVDGFFKKVKIAL*
HaRxLL175	Cloned from SP cleavage site	ATGCGCCACCATGTGGAAGAGCTCATGGCTTCTAGGGGCGGTGCAGTGCCTGTACCGCTAACGCGGACAGCAGACGGATGGATTACGAGCCATGCCGTTGTGGAGCAGTGGGTGCTATTGGGAGATATCTACCTGACCCCACAGGGACTACGAGTCCGCAATTGGAAAAAGCGAAGTACCTTGGGCATCGAGTCGGAACCAGCAGGCAGCCGCATCTTGCGGCAAGTGAAAGGTCTTTTGACTCGAGCCACGTCGGAAGAAAATATTGGTGACAATGATCCGGAGCATCGCATTTGTAAGCTGCTGCGAAAGACTTCCGGAAGCTACAGTGACATCACGGTGGAGATTGTGGATACACCAAAGACAACCAATATTTTATCTCACGACCGTTTAGGCGGT	MRHHVEELMASRGGAVPVPLTRTADGWITSHAVVEQWVLLGDIYLTPQGLRVRNWKKRSTLGIESEPAGSRILRQVKGLLTRATSEENIGDNDPEHRICKLLRKTSGSYSDITVEIVDTPKTTNILSHDRLGG
HaRxLL434	Cloned from SP cleavage site	ATGGTCCCCGATGCGGCCAACCTCTCGCCCCTGCAGACGTCTACCAAGGCCCAGCATCAGACCAGTGTCGCTGAAAAGACCGAACGATTCCTCGCAAGCGACGACAAGGATCTGCCGCTGATGGTGACTTCGACCGAGCCGCTATTGTCAGCTCAGCAGGAAGGTGGCGCTGGCCGACAATTGCGCGCCGACTACGAGAAGGGCAATAAGGCCAATAATGATTGGCAAAAGATGTCCAAGTATAACGCCGGGCGGGGTAACCTACCGGATAAGAAAATGCTCAAGCAAATCAAGGAACCCAACCAAAAGATCTGGCCAGATGAGAACAACTTTGGTGAGATAAAGCGTTCAGACCGCGGACACGGAGAAAAGATT	MVPDAANLSPLQTSTKAQHQTSVAEKTERFLASDDKDLPLMVTSTEPLLSAQQEGGAGRQLRADYEKGNKANNDWQKMSKYNAGRGNLPDKKMLKQIKEPNQKIWPDENNFGEIKRSDRGHGEKI
HaRxLL436	Cloned from SP cleavage site	ATGCGCCACCATGTGGAAGAGCTCATGGCTTCTAGGGGCGGTGCAGTGCCTGTACCGCTAACGCGGACAGCAGACGGATGGATTACGAGCCATGCCGTTGTGGAGCAGTGGGTGCTATTGGGAGATATCTACCTGACCCCACAGGGACTACGAGTCCGCAATTGGAAAAAGCGAAGTACCTTGGGCATCGAGTCGGAACCAGCAGGCAGCCGCATCTTGCGGCAAGTGAAAGGTCTTTTGACTCGAGCCACGTCGGAAGAAAATATTGGTGACAATGATCCGGAGCATCGCATTTGTAAGCTGCTGCGAAAGACTTCCGGAAGCTACAGTGACATCACGGTGGAGATTGTGGATACACCAAAGACAACCAATATTTTATCTCACGACCGTTTAGGCGGT	MRHHVEELMASRGGAVPVPLTRTADGWITSHAVVEQWVLLGDIYLTPQGLRVRNWKKRSTLGIESEPAGSRILRQVKGLLTRATSEENIGDNDPEHRICKLLRKTSGSYSDITVEIVDTPKTTNILSHDRLGG
HaRxLL437	Cloned from SP cleavage site	ATGTCCCCAGCCGTCAGAAAGCCACCCCAGTCGACGTCGCCGGACTTATACCAATCCGCCCAGCTGGAAACTGACGACAAACGGATGCGTCAAAGGACCGACGTCACCAATCTGGCCGTCAGTGAAGAGAGGGCAGCGTTTGACGTTGGCCCGCCGACTGAAAAGGGCATTACCCGTCTGATATACAAGCTCAGGAATTGGCGTTGGGTCAAGGACCCGTGGGAGAAGCTAAAAAACTCAAAGCTGATGAGAACGCTAAGACGTTGGATAATCAAGAAGTGGAGATTGATCATGGGGGTGCCGGCAGGGAAGAAGTCCACGTTTGACGAAAAGGTTGTGACTGCTCAAGTGTTTGCTCACAAAGTGGCTTCACACGAGGACATGTACAAACAAGGAGGT…	MSPAVRKPPQSTSPDLYQSAQLETDDKRMRQRTDVTNLAVSEERAAFDVGPPTEKGITRLIYKLRNWRWVKDPWEKLKNSKLMRTLRRWIIKKWRLIMGVPAGKKSTFDEKVVTAQVFAHKVASHEDMYKQGGVRLEHVAEGLGLTKDDFKATGVEKLEKIDKWLVYETYKKNIEELEKAKKV*
HaRxLL438	Cloned from SP cleavage site	ATGTCACGTTGCGACATGTGGAAGTACTGGGCCATCTCTTCCGTGGTGAAGTCAAAGACGACGCGGCTCTTGCGGACCTTTTTGTTGGGACTGGCTCCAGGCTGGGTGCGCGTCTTGGTCGGAGAGATGGTAGGCGAGGCCAAGTGCAATGGAGACAGCGCGGGCGTCAACAGGAACGTGTTGACGGTCGGCAGCTGGCGGAACGACGCCGCTGAACCGCAGTGCAGCGGATGCGCGACGCTGAACGTACTACAAGCTGAGAGAGGCATGCTGCTCATCATTGCGAGGAGATGCGGAGATGGAGATGGG	MSRCDMWKYWAISSVVKSKTTRLLRTFLLGLAPGWVRVLVGEMVGEAKCNGDSAGVNRNVLTVGSWRNDAAEPQCSGCATLNVLQAERGMLLIIARRCGDGDG
HaRxLL439	Cloned from SP cleavage site	ATGTGCGTGTACTTGGCGCCGCGATGGCGTCGACGTTCCTTCGTCTTGACTGTAGTTTATACGCTCCTGCTGCTCTGGACGACGGATGCCCGCGCTCTGCGTGACCTTGGGACGAGTCCGGAGACGTGGGATGCAGCAGGTTCCGGTTCAAACGCAGTGAGTGGAGGCGTCACGGGCTTCTCGGTGGAGAGCTCAACACCCATGATGACAAGAGCGTGGAACTCTGGCAGCTTCAGCGACGGCAGTGAGCTCAACCGCGACAAGTCTGTGACGTTCGGTAGTTTATTGATGGGGAAGGAGGAGAAGGAGACGGGGGTGGCTTTGGTGAGTCACTCTAGTTCATCTGCAGCTGAGGACCACGAGGTTCTTATGACACCGAGTGCATCTTCGTCCACTGCA…	MCVYLAPRWRRRSFVLTVVYTLLLLWTTDARALRDLGTSPETWDAAGSGSNAVSGGVTGFSVESSTPMMTRAWNSGSFSDGSELNRDKSVTFGSLLMGKEEKETGVALVSHSSSSAAEDHEVLMTPSASSSTAATSNSRCSVKGRRDHKNENIGHVQLSDEGSKDVGSGTNADSKLYNDGTIGATGTTNEAPRITPPSVPTSRALPPHHEALSAKAKEWSSSFSSSKTKSTGRSEEASDSADVLENSTKSASSTVTSSSSFDQTLVVVIIGVVGAIGAFLLVVSRKVLQETGDDDDSEDSSLF
HaRxLL440	Cloned from SP cleavage site	ATGGATGCTCTTTCGGCTACGTCAGATGGAAAGCTGACCAAGCTAACAACGCCGAACGGGGACCAAGGCACTCAGTCGGAACAGGACGGTAAACGGGTGCTCCGAGCGATAAGCGCTCGCACTCTATTCGAAGGCCAGGATGGAGTAATTCCATATATAACCACGAAGACCAAGGCCAGGTACGGAGCTGCACGGAAGGTGTACAAGAAGTTGGGGCACAAGAAAACCCCCGTCGAAGCGTTAGTTCGTAGGGAAAAACCGTTTGGCTCTTGGGTCATGGACACGATCATTTCTGCGAAGAACTGGGTCGTCAAACATGCCGTGGCTTTCTGGAGGTTCATTACCTTATCAAAGAAGAAGAAGAAGTGA	MDALSATSDGKLTKLTTPNGDQGTQSEQDGKRVLRAISARTLFEGQDGVIPYITTKTKARYGAARKVYKKLGHKKTPVEALVRREKPFGSWVMDTIISAKNWVVKHAVAFWRFITLSKKKKK*
HaRxLL441	Cloned from SP cleavage site	ATGTCTCCTATTTCAAATCGTATCCAGTTTCTCATTTCATCCAAGTCTCGGGACCTCGAACGTTCTCTGCGTCTCCATTATCCGGATCTTTTAATATCCCACGAACACGAATCCGTTCCAAACTGGGGCGAGCCAAAAGATCTCCAAGAAGCACTAAATGTCTGTGATGGAGTGATCTTAGCAGCTAGTGGGTCTGGTGATGATTGTTTCAATGTACCGAGTGACTTGACGGAGGAATGGCTTCAATGTGAACAAAATGTGACATCTTTGGTGTCAGAAGCTCATCGGGTTGTCAAGTTATCGTGGATGGAAGGATTTGTAAGTGCACAGTCACCCTTAGCGGTGGGAAGAGCTACGTGGGAGATCGAACAGGAGCTGAAATCGAGACTTGGGGGAGGG…	MSPISNRIQFLISSKSRDLERSLRLHYPDLLISHEHESVPNWGEPKDLQEALNVCDGVILAASGSGDDCFNVPSDLTEEWLQCEQNVTSLVSEAHRVVKLSWMEGFVSAQSPLAVGRATWEIEQELKSRLGGGDASAHNLTIVRAPTGMDAFLRGRLFDLVCGRTLSISIKHGRVAFVHPSDVAETLSALVVKEDTGVADAGRLFKLTGPESLTFPDVAELLSEGIGEKVNYSYFPLWAVQPARWVHGVPGDAIEEELAVIRALEAGTQQAVDTTLMETLLGRKPRSFCAFIAENAAAWPRTDPK*
HaRxLL444	Cloned from SP cleavage site	ATGGCACTGGAAAAAGGTCGAGGAAAGAGTGATTTGCTCAATCCATTTGTAGGGGGATGTACAGCTGGCACGGTTATTCTGCCTAGAGAGCTGCGGAATCCACGTACTCTTCTGACTGCAGCCATTCTGTGCGGATCAGCTTCTGTGGCGCTGCATTACTTTATCCCGAGTGGAGACAGGAAGAACGAGAGTGTTTTAATCGAGACGCGA	MALEKGRGKSDLLNPFVGGCTAGTVILPRELRNPRTLLTAAILCGSASVALHYFIPSGDRKNESVLIETR
HaRxLL445	Cloned from SP cleavage site	ATGGGCTCAACAACTATCGACCCATTTCACCCAAGTGTCGATACTCTCTTGGCTGCGGATCGCCACATCGGTGAGCGTGTTACTCGTCAGCGTCATCTACGGGAGGAGGTTGGGCCTGAGACTTTAAAAGTTGAACAGGTGACCACAATGATCGCCAAGCATGAATCGGATCTAATGGCGCTTGCCGATTCTCTTGATATACACCCACTGAACTTTCTGGTGGCACTAAAAACATGGAATGAAAAACCGATAAGCGTAGCTGATCAGTATCAAGAGCGCTGGGAAATCAAGAACGGGGACACGACTCCGAGCCACCCGCATCGTTTCTAG	MGSTTIDPFHPSVDTLLAADRHIGERVTRQRHLREEVGPETLKVEQVTTMIAKHESDLMALADSLDIHPLNFLVALKTWNEKPISVADQYQERWEIKNGDTTPSHPHRF*
HaRxLL445_A_Waco9	Cloned from SP cleavage site	ATGGGCTCAACAACTATGGACCCATTTCACCCAAGTGTCGATACTCTCTTGGCTGCGGATCGCCACATCGGTGAGCGTGTTACTCGTCAGCGTCATCTACGGGAGGAGGTTGGGCCTGAGACTTTAAAAGTTGAACAGGTGACCGCAATGATCGCCAAGCATGAATCGGATCTAATGGCGCTTGCCGATTCTCTTGGTATGCATCCACTGAACTTTCTGGTGGCACTAAAAAAACGGAATCCAAAAAAAAAAGTGATACTTCTAGCTGATCAGTATCGAGAGCGCTGGAAAATCAAGAACGGGGACACGACTCCGAGCCGCCCGCATCGTTTCTGA	MGSTTMDPFHPSVDTLLAADRHIGERVTRQRHLREEVGPETLKVEQVTAMIAKHESDLMALADSLGMHPLNFLVALKKRNPKKKVILLADQYRERWKIKNGDTTPSRPHRF*
HaRxLL445_B_Waco9	Cloned from SP cleavage site	ATGGGCTCAACAACTATGGGCCCATTTCACCCAAGTGTCGATACTCTCTTGGCTGCGGATCGCCACGTCGGTGAGCGTGTTACTCGTCAGCGTCATCTACGGGAGGAGGTTAAGCCTGAGGCTTTAAACCTTGAACAGCTGGAAGCAAAGATCGCCGAATATGTATCGATAAAGAATAAGCATGAATCGGAACTAATTGCGCTTGCCGATTCTATTAATATACACCCAGTGAACTTTCTGGTGGCACTAAAAGAACAGAATGAAGAAGGGATAAGTGTAGCTGATCAGTATCGAGAGCTCTGGAGAATCAAGAACGGGGACACGACTCCGAGCCGCCCGCATCGTTTCTGA	MGSTTMGPFHPSVDTLLAADRHVGERVTRQRHLREEVKPEALNLEQLEAKIAEYVSIKNKHESELIALADSINIHPVNFLVALKEQNEEGISVADQYRELWRIKNGDTTPSRPHRF*
HaRxLL446	Cloned from SP cleavage site	ATGGAGCGTCGACTTCGGTCCGATTCTCAAGTCCAAACCGGAAAGGAGAATCAAAGCAGCGGTTCTCACACAGGCGCGGTGGGCCTCTCCAAATTGCAGGAAATGGACCCAAAAGAAGTGGAAAAGCAGGTTAGAACGGTCGTCACTAAACTGCCCCTTCCCCCGGGTTTCTCAGCTGACTCGATGGTCAAACTCACCATGGCGTCTTTAGGCAAGACCAAAACCGATCCCAAGTTTGCTGAACAAATGCTGCAGCAGACAGACAAGGCGCAGGAGAAGATGGAGAAGCGAGAGATAACGGGGATCGAGGATCTCAGCAAGATGGGGAAGAAGGCGGGCAAGGAAGTCGAGACTGGCGGTGCGAAGTGA	MERRLRSDSQVQTGKENQSSGSHTGAVGLSKLQEMDPKEVEKQVRTVVTKLPLPPGFSADSMVKLTMASLGKTKTDPKFAEQMLQQTDKAQEKMEKREITGIEDLSKMGKKAGKEVETGGAK*
HaRxLL447	Cloned from SP cleavage site	ATGGCCACGGAGGCTGCTGGTTCCTCGACGACGGATCAACGGGACGCAGCTGTTGTCGTCCACGTGACCTCCGATTACTACGGCTCCCTTTCGAGCAGGTTGTTGCGGTCGCAAGTAGGACCTTCTGAAGTTCTAGAGTCCGCGATCAGTGCGGTTGCCAGTCGTATTAAGCCAGCCAAATCGTTCTTCGGGATCGGGACCGCGCGCGTTAGACGGTCGATATTTCATGTGGCCGGAAGGTGGTATAGCCATGGAGATCAAGGAGCCTGTTATCAAAGC	MATEAAGSSTTDQRDAAVVVHVTSDYYGSLSSRLLRSQVGPSEVLESAISAVASRIKPAKSFFGIGTARVRRSIFHVAGRWYSHGDQGACYQS
HaRxLL448	Cloned from SP cleavage site	ATGCTACCACTAGACGAGGCGCGTCGGCTTCGCGCCAGCCGTGACGAAGACGACCGACGCAGAGCCCCAGACCCAGAACTCGCACTGGCAAATGCAGTCTCCATAACTTCTAGGTTTCCACTACGTGACTGGCGCGTCATCGTCGGTGGCGCTGTACTTGCAAACCGCGAGCTTGATCCCACTTTGTTCGAAACTGGTGGCTCA	MLPLDEARRLRASRDEDDRRRAPDPELALANAVSITSRFPLRDWRVIVGGAVLANRELDPTLFETGGS
HaRxLL449	Cloned from SP cleavage site	ATGCGTCAAGCTGTCGTCGGTGCGCCTGAGGCGGGGCACCAGACCGTGTCTCCCGCAATGGAGAAAGGTGCCATGGGGAGGCACTTGCGCAGCCACGACGACTCCGACAACCGCTCCTACAAGCCTTACAACAACAACATCAACGGCGACTACAGCAGTTACACGGGCAACAAGAACAATGACAAAGTCATCACAAACGCCTTCTATAACTGGGAAGAAGATAGGTCCCTGTTTTCGGATTCCAAGGATACGAAAAAGGGCAATGGCGAAGCTGAAGGTGAAAGCGAAAGCTCAAGTGTATCCAGCTCCGACATATCGTCAATGATGCCGCCAACCGGTGCGCCGTTGGCTGTGCCTGCTAAACGACGCGATCGCTTGGACAACTCTGTCAAGCGGCTA…	MRQAVVGAPEAGHQTVSPAMEKGAMGRHLRSHDDSDNRSYKPYNNNINGDYSSYTGNKNNDKVITNAFYNWEEDRSLFSDSKDTKKGNGEAEGESESSSVSSSDISSMMPPTGAPLAVPAKRRDRLDNSVKRLTESVADKKSADN*
HaRxLL450	Cloned from SP cleavage site	ATGGCGAACATGCCAATTGCTCCCGAGCTGTTCGGCGCGGTCTGTTATGTCAGATTCATGAGACGCAGCAGGCTATTGCGACGGAATGGCAACAGAGGGAGAGTGTATTGGTATAAGTCCGACGCACTATACAAGTATGTTGACAAGCTGCTTCTGTATACTTACGTAACAAAGCTGCAGCTTTACAAATATAACTTTTACTTAAATGAACACACGGGA	MANMPIAPELFGAVCYVRFMRRSRLLRRNGNRGRVYWYKSDALYKYVDKLLLYTYVTKLQLYKYNFYLNEHTG
HaRxLL453	Cloned from SP cleavage site	ATGGTCCAAATCTTACCCAACCTTCTGAACGATGGCAAGGAATTTTCGCTCAAGAAACGGCAGACGGGACGTCAACAGCTTGTTCGCGTTTCTGTCTCGCAGCCCTACCCCCAGGCCGGTCATTCTTGGCCACCCGTTAGCAAGATGGCGTCGCGACGAGTGTTGCGCGCGTCGCACGTAGCAGACCTAACATTTATCCTACCGTCATGCTTTTGCATGCGCCCACGAGGCTTAATCTCTACGTAC	MVQILPNLLNDGKEFSLKKRQTGRQQLVRVSVSQPYPQAGHSWPPVSKMASRRVLRASHVADLTFILPSCFCMRPRGLISTY
HaRxLL455	Cloned from SP cleavage site	ATGAGAGCGATCGCAATCCGAAAGCATCGAAAAATGTCGTCGGCTATCCATGGTGCCATGCTGTTCGCATGCATTGAGTTACTCGAGCACAAACCTTGCAGGTTGCCCGGCGTTCTTGAGGAGGTCCCTGGCCTGCCCCCGGAGCTGCCTGCTTGGCTATGA	MRAIAIRKHRKMSSAIHGAMLFACIELLEHKPCRLPGVLEEVPGLPPELPAWL*
HaRxLL456	Cloned from SP cleavage site	ATGCATGCAGTGGATGGAGCTCATGACTTACTTGCATTGCTAGTGATACTAGCGGATACAGGAATATGCCGTAAATTGCGGCGTGACTTCCAAGACTGTCCAGTCCATACTACTGGCTTCGCGCGGTGCATAGATCTTGACTTGGCGGACGTGAGTGTCACGCCCGTTCTGGTGCATTGCAAGGATGACGATCTGCAAGAAGAACGTGCGCAGTGGAACCTGCAAGCAGTAGCAACCACGCGCGTGTCACTTCAGCAGCAATGTCATGTTGCTAATCA	MHAVDGAHDLLALLVILADTGICRKLRRDFQDCPVHTTGFARCIDLDLADVSVTPVLVHCKDDDLQEERAQWNLQAVATTRVSLQQQCHVANH
HaRxLL459	Cloned from SP cleavage site	ATGGGACAGATCAAAGGCTGTAACGCATCTACAGATCCAAACATCAACGCCATGCAGCTTTCAACGAGAGAGCTTCGAGGACAAGGTATTATTCTCCAAGGCTTGAACGATGAGCAGGAATTGACGCTGACTAACGTTTTCTTGATGCCGGTACTTATTTGCTACGTGACTATGAAGGGACTTTGTCGCCAAGTAAGCGCTTGCGTGAAT	MGQIKGCNASTDPNINAMQLSTRELRGQGIILQGLNDEQELTLTNVFLMPVLICYVTMKGLCRQVSACVN
HaRxLL461	Cloned from SP cleavage site	ATGGGCAGCGTGGGTCTTCTGGGCTTTATTCTGGGTCGACAGCTGCCCCAACAGGAAACTCCCAACAGCTCGAGTCTACACGACAAGAGCTCAGTGGAACAAGAGCGGCGCCGTCAACTGCGTATCCCGAGCGGAACTGCAAGTGAAGACGTCAAGATCTCGGACAGGAATGCGATCGTGGACGTGCGGATCTCTGGCATCCGGCCTCTCATGCCGCCAGCCATTTTGCAGGAGGAGATCCCACTCACGACGACGATCGTGCAGACGGTAAGGACGGTGGAGGTGATA	MGSVGLLGFILGRQLPQQETPNSSSLHDKSSVEQERRRQLRIPSGTASEDVKISDRNAIVDVRISGIRPLMPPAILQEEIPLTTTIVQTVRTVEVI
HaRxLL462	Cloned from SP cleavage site	ATGCTTCGGTTGCGCCGTCTGCGAGCGTATAGAGGTACTGCTTCATTCTGTAGCTCTAGTCACTTGAAAGGCGATGCACTGGCTATGCAGGTGCAGAAGTGGCAGCAGCAGAAGCAGCAAGAGACGGCTGATGGTACCGTCAAGTATCTATCGGTCGATCGATCAGCACTGAAACAGCCGAGCGCCGCGTGGACCAGTAACTTAGGGGGAGATATCAATGCGGACAAGAAAAAAAGCCAGGAAAACGCTCTTGTGCACGTTATCTGCTCGATGATTGAGGTGAAAGGGCCACTCACAGTTGCCGAGTTCATGACACGTGCTGTGGGTCACCCGGATTATGGCTATTACATGAAGAAGGACGTGTTTGGCAGTCAAGGGGACTTTACAACAGCGCCGGAG…	MLRLRRLRAYRGTASFCSSSHLKGDALAMQVQKWQQQKQQETADGTVKYLSVDRSALKQPSAAWTSNLGGDINADKKKSQENALVHVICSMIEVKGPLTVAEFMTRAVGHPDYGYYMKKDVFGSQGDFTTAPEISQMFGELIAVWCVATWQQMGTPSHVKIIEMGPGRGSLMSDFVRAAKSFPPFYDALEIHMVDISPGTLCCGRARGGSVE
HaRxLL463	Cloned from SP cleavage site	ATGCCGAACTTGTTCTTGCGCTCCTCGAGGAAGAAAATGTGCTCGAGAGCGAGGGACGGGCGATGGCATAAACACTTGGAGCCTCGGACTCCACACGAGCGACATCTGCGGAGCCAGTTGAACTTAAAGAGGTCAAACCAGGCGCTGATCCTCATGGACCACGATGAAAAGACGACACGGGCGTCTATTCTACTTGGCGTCAAAAGTATTAATGGTTTCGCCTCTTTATTGTGGACTGAGTCAGGAGCCAGTGAC	MPNLFLRSSRKKMCSRARDGRWHKHLEPRTPHERHLRSQLNLKRSNQALILMDHDEKTTRASILLGVKSINGFASLLWTESGASD
HaRxLL464	Cloned from SP cleavage site	ATGGGCATTGAGCCAGAAGCCGTGACTTCTGGTGCTCGGACCCTCGATCAAGAGACGGTCAAGAGACAGCTGAGGACCAGTAATAGCGGTGTCCTCAAGATGTCCGAAGAAGGACTGAACCAGCTAACCCAAGCGATCATTCACATCCGACCTCTTCAACAACCGATAGAAACCAAAAACAAAATCTTCGCTGAATACAATCAGCACGTGATTCGTCTCTTCGGTCCTAACTGGCTTCAACCGGATCTACCAACGGATCAAATGGTCGTTGACGCTGCTGTTAAACAGTTACCAGATGTCGGCCTCGCAGAGAAGCTGATTATGGTCCAAGGTGGGGTCATGTTCCACTCAGGCATGGCAACGGCAGTCCAACAAAAGCTGTTCAACGAAATTCGCATA…	MGIEPEAVTSGARTLDQETVKRQLRTSNSGVLKMSEEGLNQLTQAIIHIRPLQQPIETKNKIFAEYNQHVIRLFGPNWLQPDLPTDQMVVDAAVKQLPDVGLAEKLIMVQGGVMFHSGMATAVQQKLFNEIRILESIPDQSFDWKLPESIPPTSDKATFFQHAHTRYLKYCSK*
HaRxLL467	Cloned from SP cleavage site	ATGATTTCCATACTGCAAAATACTCGTATTAGAGGGCTACGGTGTCCCAGCTTTCCGGACGAGGAGCAGAAATTTTCAGCTTATGTTGACAATTTGAATGTATTTTCTCGATCGGGCGGATCAGCTACCGCAGGTGCTGACCATTGTCCAGCGCTCTGGAGGCTCTCTGGGCTATTTGTTCTAACAGAAAAAAAGTGCGCTAATATTTCT	MISILQNTRIRGLRCPSFPDEEQKFSAYVDNLNVFSRSGGSATAGADHCPALWRLSGLFVLTEKKCANIS
HaRxLL468	Cloned from SP cleavage site	ATGGAACTATCCAGACCTGTGCAAGCTCGACGCACTCTTCGTACTGAGGGTGGTACGATCACGACTGCTGAACAAGGGCCGAACCCCACTCACGGCACTTCCACACTGGTTGAGACTCAATCTTCCAATCAAGAAGAGAGATCGTCTTTGGGTAGTTTCATCGGGTCGAGATACAAATGGATCCAAATGTTCCTCGTTGATATGTGGACAAAGCTCAGACTAATGGGTGTTGACATTTGGGAATTCTCTAAAAATCGTCAGTTAACACTTAAAGGATTTGTCAAAAAGCAGAAGGTTAAAGGTAAAACTTTCGTAAGTAAGCTTAAACGCTGA	MELSRPVQARRTLRTEGGTITTAEQGPNPTHGTSTLVETQSSNQEERSSLGSFIGSRYKWIQMFLVDMWTKLRLMGVDIWEFSKNRQLTLKGFVKKQKVKGKTFVSKLKR*
HaRxLL468_Hind2	Cloned from SP cleavage site	ATGGAACTATCCAGACCTGTGCAAGCTCGACGCACTCTTCGTACTGAGGGTGGTACGATCACGACTGCTGAACAAGGGCCGAACCCCCCTCACGGCACTTCCACACTGGTTGAGACTCAATCTTCCAATCAAGAAGAGAGGTCTGCGGGTACTTGGATCGGGATGAAATCCAAATGGATCCAAATGTTCCTCGTTGATATGTGGACAAAGCTCAGACTAATGGGTGTTGACATTTGGGAATTCTATAAAAATCGTCAGTTAACACTTAAAGGATTTGTCAAAAAGCGGAAGGTTAAAGTTAAAACTTTCGTAAGTAAGCTTAAACGCTGA	MELSRPVQARRTLRTEGGTITTAEQGPNPPHGTSTLVETQSSNQEERSAGTWIGMKSKWIQMFLVDMWTKLRLMGVDIWEFYKNRQLTLKGFVKKRKVKVKTFVSKLKR*
HaRxLL468_Maks9	Cloned from SP cleavage site	ATGGAACTATCCAGACCTGTGCAAGCTCGACGCACTCTTCGTACTGAGGGTGGTACGATCACGACTGCTGAACAAGGGCCGAACCCCACTCACGGCACTTCCACACTGGTTGAGACTCAATCTTCCAATCAAGAAGAGAGATGGTCTTTCGGTTCTTCGATCGCGACGAAATACAAATGGATCCAAATGTTCCTCGTTGATATGTGGACAAAGCTCAGACTAATGGGTGTTGACATTTGGGAATTCTCTAAAAATCGTCAGTTAACACTTAAAGGATTTGTCAAAAAGCAGAAGGTTAAAGGTAAAACTTTGGTAAGTAAGTTTAAACGCTGA	MELSRPVQARRTLRTEGGTITTAEQGPNPTHGTSTLVETQSSNQEERWSFGSSIATKYKWIQMFLVDMWTKLRLMGVDIWEFSKNRQLTLKGFVKKQKVKGKTLVSKFKR*
HaRxLL470	Cloned from SP cleavage site	ATGCGCGTGCGACGTGTGACATGGCTCTGCGTCACCCTCGCATTCGTGTCCAGCTCCAGCGCTGTATACATCGCCAAGGACCCGCACCCGAAGCCCTCAGAAGCGACGTCACCTGCCAATGCACGTGACCAGGACCCTGTTATCCAAGAGGTGCGGGGACTTCGGAATGCCGGGATGAAGCTCAATGATACCAAGGACTTTCGAGGAGCTACTGGGAAACTACGAAAAGCCATCACGCTGCTGCACCACCGGGTGTTCGGAGAAGGTCGTCACGACGTGACGGATCCGCAGGATACTTCCCAAGATGCGGCTCTGTACTCGCAGCTTTTGAACGACTACGGGTCGGTGTTGATTCGAGGGGAGGAGTACGATGAAGCCATTGAAGTGCTGGAAGATTCT…	MRVRRVTWLCVTLAFVSSSSAVYIAKDPHPKPSEATSPANARDQDPVIQEVRGLRNAGMKLNDTKDFRGATGKLRKAITLLHHRVFGEGRHDVTDPQDTSQDAALYSQLLNDYGSVLIRGEEYDEAIEVLEDSVAMVQKIYGDSHPSLGLSLRSLADAYMAKKQYQKAIGKYKTLRKHVKRGLGVTHEAYIEASLRIAEGYKKLGKKEKNLKVLREAVEAQGGQINGLTRGIAELYMELSTAHVAMNEIDEAQKAAEMASAVFLERDGEDTLSFAFSLNALAGVKMRQQKVDEAIELLEHAHKIAVDLYGEHDAITKGSATTLMEVKKHKLDLEAEKEEL
HaRxLL470_Waco9	Cloned from SP cleavage site	ATGGTATACATCGCCAAGGACCCGCACCCGAAGCCCTCAGAAGCGACGTCACCTGCCAATGCACGTGACCAGGACCCTGTTATCCAAGAGGTGCGGGGACTTCGGAATGCCGGGATGAAGCTCAATGATACCAAGGACTTTCGAGGAGCTACTGGGAAACTACGAAAAGCCATCACGCTGCTGCACCACCGGGTGTTCGGAGAAGGTCGTCACGACGTGACGGATCCGCAGGATACTTCCCAAGATGCGGCTCTGTACTCGCAGCTTTTGAACGACTACGGGTCGGTGTTGATTCGAGGGGAGGAGTACGATGAAGCCATTGAAGTGCTGGAAGATTCTGTGGCAATGGTGCAGAAGATCTATGGAGACAGTCACCCTTCGCTTGGGTTGTCCTTGCGC…	MVYIAKDPHPKPSEATSPANARDQDPVIQEVRGLRNAGMKLNDTKDFRGATGKLRKAITLLHHRVFGEGRHDVTDPQDTSQDAALYSQLLNDYGSVLIRGEEYDEAIEVLEDSVAMVQKIYGDSHPSLGLSLRSLADAYMAKKQYQKAIGKYKTLRKHVKRGLGVTHEAYIEASLRIAEGYKKLGKKEKNLKVLREAVEAQGGQINGLTRGIAELYMELSTAHVAMNEIDEAQKAAEMASAVFLERDGEDTLSFAFSLNALAGVKMRQQKVDEAIELLEHAHKIAVDLYGEHDAITKGSATTLMEVKKHKLDLEAEKEEL*
HaRxLL471	Cloned from SP cleavage site	ATGCACAAGGTGACCTTGAAGATCATCCTCAAGCGGGAGTTGATCGACTGTGCGCCAAGTCAAGAAGTGCCGATGCTGTCCATTCACCGGTCTCGAAGATTCGGTGGTGGCTTTGAGATCGAGCTGGGGGAAGGGGTTCATCCTGTCTGGATGCTCCCCGTTTCAGGCAAAGACGTGCGGAATCTGCGCTTTGGTCTCGTGTACGGTCCTCGACGCAAACGCATTCGTCTCTGTGCCCCTAACGTAGCAACGCACGACCGCTGGGCGATGCTGCTAGAAGTGGCTGTTGCAAAGGCAGCAACCGAACGCCCGACGTTCCCTTTGTGGCCGTACCCAGGACCATCGCCGAGCTTTTCAGCTCTAGAAGCGAGCTGTTTCTCGGATGACTTTGGCTTCAGT…	MHKVTLKIILKRELIDCAPSQEVPMLSIHRSRRFGGGFEIELGEGVHPVWMLPVSGKDVRNLRFGLVYGPRRKRIRLCAPNVATHDRWAMLLEVAVAKAATERPTFPLWPYPGPSPSFSALEASCFSDDFGFSDNDGTDVIKGGDCRYRLLHVTQRTPSSSSSSSSSNSRRFVDPLSPPRDERQDVSAYETKSHTCTQIRRVNLACQPSQDSFKSHFRPERGFKNRWRG
HaRxLL472	Cloned from SP cleavage site	ATGAAGATCATCCTCAAGCGGGAGTTGATCGACTGTGCGCCAAGTCAAGAAGTGCCGATGCTGTCCATTCACCGGTCTCGAAGATTCGGTGGTGGCTTTGAGATCGAGCTGGGGGAAGGGGTTCATCCTGTCTGGATGCTCCCCGTTTCAGGCAAAGACGTGCGGAATCTGCGCTTTGGTCTCGTGTACGGTCCTCGACGCAAACGCATTCGTCTCTGTGCCCCTAACGTAGCAACGCACGACCGCTGGGCGATGCTGCTAGAAGTGGCTGTTGCAAAGGCAGCAACCGAACGCCCGACGTTCCCTTTGTGGCCGTACCCAGGACCATCGCCGAGCTTTTCAGCTCTAGAAGCGAGCTGTTTCTCGGATGACTTTGGCTTCAGTGACAACGACGGCACG…	MKIILKRELIDCAPSQEVPMLSIHRSRRFGGGFEIELGEGVHPVWMLPVSGKDVRNLRFGLVYGPRRKRIRLCAPNVATHDRWAMLLEVAVAKAATERPTFPLWPYPGPSPSFSALEASCFSDDFGFSDNDGTDVIKGGDCRYRLLHVTQRTPSSSSSSSSSNSRRFVDPLSPPRDERQDVSAYETKSHTCTQIRRVNLACQPSQDSFKSHFRPERGFKNRWRG
HaRxLL474	Cloned from SP cleavage site	ATGACGCTGTACTCGGGTCCAAAGCTACGCAGTGCCGTCGTCATTGGACTCTGTGAGCTTGGACTTGTGGGCATTGAGGTGTTTGATGAACGGAAGCTGCGCAAGGAGCGCCACCAACGAAAGAGGTTGCTCCGGGGTGAACAGGCAGCTGAGAAGCAGACGCGAGGGCAACAGGAGCAAAAGTCAGATGGGTCGCAGGGTTGGCATCTGATAGACGCTAGCAATCCCGTGGGGATGCTG	MTLYSGPKLRSAVVIGLCELGLVGIEVFDERKLRKERHQRKRLLRGEQAAEKQTRGQQEQKSDGSQGWHLIDASNPVGML
HaRxLL477	Cloned from SP cleavage site	ATGAGGCTGCTATGTTGGATTCTGCAAGTGAATTTAATCACCGTTCTTACCAACGCCGGCCCGGTGACAACTCCTACTGTCGGCTCCATACCAAACTCTACTGCTCACGCTCACAAGGACAGTGGCGAGTACAAGAAGAGCCTGCGTGAAGCAAATTCGTTGGACGTCAACGTTTCGACTGAAACGTACACTGACGAAGATCGTTTGTTCTCAGTTTTGTCGCTTATACAGAATGCTCGAACGGGTGTAGCATCCGTGAGAGAACGTTGTTTGAATGTTATGTTCTGGATTCATTATTTAGCGGGGACGACCCCGAAAATGATGCACGACTTAGCGTATGTTGGAGTGCCGAGGGCAAAAGACAATGCGAACGGATATGAAATTTTTTTCAACGCGAAG…	MRLLCWILQVNLITVLTNAGPVTTPTVGSIPNSTAHAHKDSGEYKKSLREANSLDVNVSTETYTDEDRLFSVLSLIQNARTGVASVRERCLNVMFWIHYLAGTTPKMMHDLAYVGVPRAKDNANGYEIFFNAKLKAAGMDALERHAAETNDNECFVSYECRLTL
HaRxLL478	Cloned from SP cleavage site	ATGGCTACGTGGACCGTCGAGAAACCTACAACTATGAAGAACTCCGCGTCTGTTAGCTCTCCACAAGAACCTCGAGCACTCGTCGTAGAAGAAAAAAGTGATCCCGTCAAGCCGATGCTGAGACAAGAAGACCGAGTAAACAAGAAAAGCGGGGAAAGAGGTCAGTTCGCTACCATCATAAAGAAAGTTGTTGCGAAGGTCAAGGAGGTGTCTTATTACGCCAAGAAGATGGCGTCAGGAAAAAAGCCGTCTGACATCAAGACCTATCCGGAGTACGCTACATATTGGGGTTTCGAGGAGTTCGTCGATAAGATACAGTATGGA	MATWTVEKPTTMKNSASVSSPQEPRALVVEEKSDPVKPMLRQEDRVNKKSGERGQFATIIKKVVAKVKEVSYYAKKMASGKKPSDIKTYPEYATYWGFEEFVDKIQYG
HaRxLL480	Cloned from SP cleavage site	ATGCAGATACGCGGCATTAGCCAGACGTCCGTTCGATTTGGTGAAGAGAGCGAGAAAACCGTGGACGAAGCTACTGCTAAGAAGGAGTCCGAGTCTGAGGCGCCTATTGTGGAGCTGTCGGAGACGGAGAAGCTGCAGAAGGAGGTCGAAGAGCTCTCGGTGAAGAACAAAGACATGAACGACCGCCTCTTGCGGGCATTGGCAGACGCTGAGAACGTGCGTCGCATCTCGCGCATCGACGTGAGCAACGCTCGTGAGTTTGCCATCTCCAAGTTTGCCAAAGCGCTGCTGGACGTGTCGGACAACCTGAAGCGCGCGCACGAGAGCATTGACGTTGACGCACTGGAGCCGGAGAAACAGCTGGATGCTATAAAAGTATTGCACGAGGGGGTCGTGATG…	MQIRGISQTSVRFGEESEKTVDEATAKKESESEAPIVELSETEKLQKEVEELSVKNKDMNDRLLRALADAENVRRISRIDVSNAREFAISKFAKALLDVSDNLKRAHESIDVDALEPEKQLDAIKVLHEGVVMTESQLQKVFREFKINQVGAVGDKFDPNVHDALFEYDDATKEAGSIGQLMKPGYLLNERVIRPAQVGVVKASKAQ*
HaRxLL482	Cloned from SP cleavage site	ATGGATCCAGCCCGTAAGAAACCTGTTTCGTCGGTTTCATGGTGGGCTCCTCTTTTTGGCATGTCATCGGAACCTGATTACGTCAACAAAACCGTGAATCTGGAATCAGATCTGGATAAAGCTGAAAAGAGGTCTCTGCGATGTTGTCTCACGGAGGAGAAGGCTAAGCAGCTGCGGAGGAAAACCGCCGAAGCTTCTACATTCCACGACGTTATGTACCATTCTGCGATCGCGTCGCGACTCGCGTCTGACGTTCGGGTCAAGAAG	MDPARKKPVSSVSWWAPLFGMSSEPDYVNKTVNLESDLDKAEKRSLRCCLTEEKAKQLRRKTAEASTFHDVMYHSAIASRLASDVRVKK
HaRxLL492	Cloned from SP cleavage site	ATGAGCTACGTTGCGGATGCCAAGGACGTGACAAAACCCGCTAACCAAGGGACCGGATCCGAGCAACTGAAGGCCCGTCGGTATCTCAGGGATGACAAAGGTACATTTGGCGATCAAAACACCGCGATGAACAACAAGGACGAGGAAAGGATATTCGAAGGGGTTTTTAATAAGTTGATGGCGCTCTTTCATGGGAGCATCGACGCAAAGCAAGTGAAGCCACTGATCCAAGAGACTCACATTCTCGAAGAGAATGTGGCAAATCTCCAGGCTATTCCGACAGCCTCCAAGAAGGGTCTCTCGCAATTCTTCGCTGAGAATCCTGCCATTAAGAAGGAGATTATTGTAGCGGGAGTTCTTTTGTCTTTGATCGTCGCAGTTCCGCTGACTGTTAAGTCA…	MSYVADAKDVTKPANQGTGSEQLKARRYLRDDKGTFGDQNTAMNNKDEERIFEGVFNKLMALFHGSIDAKQVKPLIQETHILEENVANLQAIPTASKKGLSQFFAENPAIKKEIIVAGVLLSLIVAVPLTVKSFYPA*
HaRxLL493_Hind2	Cloned from SP cleavage site	ATGGACAACCGCTCGCTTCGACCGTCTCTAGCGCCCTCAATCGCTCCAGACGCACGCTCCCCGGAGGTCCCATTTTCCAGTCYYGAGTCCACTGCAGCCTCTTCAAGTACCCATTTTAGTCGTGAAAATGGGTCACAAGATACGCTCGTTCTAGTGGAGACAGCTGCCGATGTCTCAATTGATCAAGTTGAAGACCATTTGCATCTGGTTGAGCAGCTCGAACGGTCAGTGGACAAAAGTGTGCGGGAATTGGGATGCACGGACGAGAGACTCACATACACTCGCTTCCAACTTCAAGAGAGGGAGCACGTCCGAGATGATCTGGTGCTGGTGCAGTCGGATCTGAAACGATTAGCTCGAGGCCTTAATCGGACGCTACTGGAGCTCGAACGTGTCGAG…	MDNRSLRPSLAPSIAPDARSPEVPFSSXESTAASSSTHFSRENGSQDTLVLVETAADVSIDQVEDHLHLVEQLERSVDKSVRELGCTDERLTYTRFQLQEREHVRDDLVLVQSDLKRLARGLNRTLLELERVEQEEALQSKKLQDVLAVQEEEERKQQLEKEGIQDMDYETGHLKHTTGLNTEQLKKLEAVEKMADPAVLHYDMELLAQIAVLLGGSAVGGIVATYFNVPPHAGYLLGGALVGPSCLGFVRRYKEVETISLFGSVFLLFGHGAAYSPQEPEDVFRKYFVGGVAYIVSTVLLVAGGAVHIGWTDSFIEGLIIGLGVCFSTTAPLYEHIRENGIQDSSFGRVCTVARAKVIWFSADESFVLFDRQ
HaRxLL494	Cloned from SP cleavage site	ATGTTCGCCAGCGAGGACATGAACTCGGTGGAAGGCCGTACACTCGAGATTGCCAAGATTCGCCGTCTTCGAGGGGCAAACTTTACCCCCCAGGAAGAAAGAGGACTCGATATACTCAAGAAAATCTTCTCGAGTCCCTTTTTGGAGAAAGGGGAGCTGAAACTCCGGCGCATGATACACTCTCAGCCTATGGGGGATAGCCTCCCTCGTGAGGATAGCCTCCCTCGTGGGGATACCCGCTCTCGTAGGCCCCATATCGACGTTCCTCCTGACCAACCAACCGGAAAGCAGGTAATAATATCTATGCTCGCAGCGCTTTCGATGGTCGGGGCGCTCGGTGTGTGGTCAGTCCATAAGGCTATCAAACACGATACCCCCGCGACTTTGGTGAGCATGTCG…	MFASEDMNSVEGRTLEIAKIRRLRGANFTPQEERGLDILKKIFSSPFLEKGELKLRRMIHSQPMGDSLPREDSLPRGDTRSRRPHIDVPPDQPTGKQVIISMLAALSMVGALGVWSVHKAIKHDTPATLVSMSGSTMGSGSM
HaRxLL495	Cloned from SP cleavage site	ATGTTCACCAACGCAGATCTTGCCGCTGCAAAAGGCCCAACCGTCGGGAGTCCCGAGACTCGCCGCCTTCGTGAGGATGGCGCTATTCAAGACGAGGAAAAGCCTCTAAGCCTTAACGTCGTAGGCACAAAATCGCAGCTCAAGAAACAGCCTCCAGTTGTGGGGACACTGGCTACTGACGATTCGGACCAAGTGGCGCCCACCTCTGCTCTGAAAGAGAGGTTAGAGAAGAAGCCGTTGGCATTGTCCAAGAATCATGACGAGAGAGGATACTGGAAAGGCGCTGGTATCGGTATCACTGCCGCAGTCATTGCAGCCATTGGGACTGGTTTGTGGCTGACATATGGTCACACGAAGCACATGCCGCAATCGAGTGAACGGCGATGA	MFTNADLAAAKGPTVGSPETRRLREDGAIQDEEKPLSLNVVGTKSQLKKQPPVVGTLATDDSDQVAPTSALKERLEKKPLALSKNHDERGYWKGAGIGITAAVIAAIGTGLWLTYGHTKHMPQSSERR*
HaRxLL496	Cloned from SP cleavage site	ATGTTCACCAACGCAGATCTTGCCGCTGCAAAAGGCCCAACCGTCGGGAGTCCCGAGACTCGCCGCCTTCGTGAGGATGGCGCTATTCAAGACGAGGAAAAGCCTCTAAGCCTTAACGTCGTAGGCACAAAATCGCAGCTCAAGAAACAGCCTCCAGTTGTGGGGACACTGGCTACTGACGATTCGGACCAAGTGGCGCCCACCTCTGCTCTGAAAGAGAGGTTAGAGAAGAAGCCGTTGGCATTGTCCAAGAATCATGACGAGAGAGGATACTGGAAAGGCGCTGGTATCGGTATCACTGCCGCAGTCATTGCAGCCATTGGGACTGGTTTGTGGCTGACATATGGTCACACGAAGCACATGCCGCAATCGAGTGAACGGCGA	MFTNADLAAAKGPTVGSPETRRLREDGAIQDEEKPLSLNVVGTKSQLKKQPPVVGTLATDDSDQVAPTSALKERLEKKPLALSKNHDERGYWKGAGIGITAAVIAAIGTGLWLTYGHTKHMPQSSERR
HaRxLL497	Cloned from SP cleavage site	ATGGTGTCCAATTACATTCACCTGGTCGGTAAACGCTGCCGCAGTCGAAGCCTTCGCGGCTGCATCTTGCTCCTGTTTCAACAGCACGTTGGCCACTCTCTCCACCTTCGTCCGCAGCCACGACGTCACCTTGTTCTCATTGACCTTCACATAGAGATTGTCCACTCCCTTATCTCCTGCCATCTCCTGGACGTCACAAATGCACTCAATCACTTGCCGCAACGTCAAAAGTTGCCGCAACCACGTGTTGCCTGCTGTCGCTAG	MVSNYIHLVGKRCRSRSLRGCILLLFQQHVGHSLHLRPQPRRHLVLIDLHIEIVHSLISCHLLDVTNALNHLPQRQKLPQPRVACCR*
HaRxLL498	Cloned from SP cleavage site	ATGTGCGACAGTCCTTCTTCAGGTACCGACCTTTCCACATCCGTGGCAAGTGCGTGTCTCCTTGCGCGACGCGGACTCGTCCATGTGCACGACGACCTCCTTCCCGAAGGATCGTCCCGATCGAGTTTCCATCTCGATTGCTTGCTCGAAGTGCCCGAGCTCTTCCGTGTGCACGAGGTAGTCGATGCGGTGCGTCTGGTACTTCGCCACGAGGATCGTCGCCAGCTCAGACGAGGCGTAGCGCACGATGTTGTCGAGAACCTGCTGCTCAGCGCCGCCCGCAGCGTCGCTGACAGCGACCAGGTACAACTAGTGCTCTGGCCAGGACCTCTTGCTCTCTTTCTTCGCCGTGAAGAGCTTCATCGCTTGAGCGGCGGTGATCGTCGTCTTGAACGTGTC…	MCDSPSSGTDLSTSVASACLLARRGLVHVHDDLLPEGSSRSSFHLDCLLEVPELFRVHEVVDAVRLVLRHEDRRQLRRGVAHDVVENLLLSAARSVADSDQVQLVLWPGPLALFLRREELHRLSGGDRRLERVQHALHHILQCRQYVPPRVDLLVEIPLGSASEVLPEHVGLHVLAPQEAARLLCHVDLRQNVLPQLKKPDPSLTYTSMPSNTRIASLRCLASGVRDCIGVTCCRCCTGCP
HaRxLL499	Cloned from SP cleavage site	ATGGAAGATCTCAAGCTAGTCCGTATCTTTAATGATACAAGCACCTCATCCGAGAGTCGAGCGTTAAGACGCTCGATGTACTCGCCTTCCATCAGGACAAACGTGTGTTGTTGTCCGCGAGAACATACACACGATGGATCTAAATCGCAGCGGAAAATACGTCTGACTACAATAATAGCCTCGGCCGCATCAATGACCACTGCACCCAAATCGTACACCTCATTTTGCCATCGG	MEDLKLVRIFNDTSTSSESRALRRSMYSPSIRTNVCCCPREHTHDGSKSQRKIRLTTIIASAASMTTAPKSYTSFCHR
HaRxLL500	Cloned from SP cleavage site	ATGGATGAGGTCTTGTTAATGGTCAGCATCAGTTCTGACAGTTGCTTACGGAACGCACCAGCGATAGTGTTACCCACTAGGAAACCCTTTTGGCGGCCTTCTTTTCCGTTCTTGCCGCGGCTGCTGCGCTTGCTTGCCTGTGTGGGCGTGAAGATACCTGAAATGACTTCGTTGTGGCTACCAGACAACAGCTGCACCATATCCGTAGGCAATGTGTCCTTGTTCTTCTCTAAAAAACCCGCGCCGTTGTATGTCACATCTCCAGCA	MDEVLLMVSISSDSCLRNAPAIVLPTRKPFWRPSFPFLPRLLRLLACVGVKIPEMTSLWLPDNSCTISVGNVSLFFSKKPAPLYVTSPA
HaRxLL501	Cloned from SP cleavage site	ATGGGGCCAACCAGGTTCATCCAGTGTACAAGTGTTTTGAGTGGGAAACGATCCTGCTTACCAAACGCTTTGTTGATCATTCGCAGGCTGCGCGTCCATACCCGTGAAAGATGGTGCAGCAATGCAGCTCGTTCTAGCACTGTCATGGTATCGAACACGACAAAAAACGCCAGAAAGTCATCCGTCTGGTATGCCACAAACGCTCGAAGCGCGCGCTGCACCATTGGCAAGCCGCGTAATTTCGACGAGAGTGTACGCAACATGCAGGCCACGTCT	MGPTRFIQCTSVLSGKRSCLPNALLIIRRLRVHTRERWCSNAARSSTVMVSNTTKNARKSSVWYATNARSARCTIGKPRNFDESVRNMQATS
HaRxLL502	Cloned from SP cleavage site	ATGCACAACACTCCAACTTACCGCGCGTTGTGCCGCATCACCAGCGTCGCTCGCACCTTGTCCTTCGAGAATCGCCGTGTCTGTCGCACGCTCTTACCCCTTGAGCTGCGCCATCTTCGTCGTCTCTCGCTCGCTATTTTCATCGAGCTGGCCTTCACCATCGCACGCTCTTCATCCTTAATCTGCACCTCCGTCGTCGTCGCTCGTGCTTTTTCACTGCGACGCGCCGTCACTGTCAATCTCCCTTCATTCTTGAGCTGCAGTAGTTGCTACGCCAGATTCATCAGGCCGCACAACGTCGCGAGCATGATAGCGTCCATAGGTATGTCATTTAGTATGCGAGCA	MHNTPTYRALCRITSVARTLSFENRRVCRTLLPLELRHLRRLSLAIFIELAFTIARSSSLICTSVVVARAFSLRRAVTVNLPSFLSCSSCYARFIRPHNVASMIASIGMSFSMRA
HaRxLL502_Noks1	Cloned from SP cleavage site	ATGCACAACACTCCAACTTACCGCGCGTTGTGCCGCATCACCAGCGTCGCTCGCACCTTGTCCTTCGAGAATCGCCGTGTCTGTCGCACGCTCTTACCCCTTGAGCTGCGCCATCTTCGTCGTCTCTCGCTCGCTATTTTCATCGAGCTGGCCTTCACCATCGCACGCTCTTCATCCTTAATCTGCGCCTCCGTCGTCGTCGCTCGTGCTTTTTCACTGCGACGCGCCGTCACTGTCAATCTCCCTTCATTCTTGAGCTGCAGTAGTTGCTACGCCAGATTCATCAGGCCGCACAACGTCGCGAGCATGATAGCGTCCATAGTTATGTCATTTAGTATGCGAGCATGA	MHNTPTYRALCRITSVARTLSFENRRVCRTLLPLELRHLRRLSLAIFIELAFTIARSSSLICASVVVARAFSLRRAVTVNLPSFLSCSSCYARFIRPHNVASMIASIVMSFSMRA*
HaRxLL503	Cloned from SP cleavage site	ATGAATCCTCGTCCGCGTCGGCGGACTCGTCGGAGTCTACTGAGGATTCTTCGTCTGGATCCGCCGACTCAGCGGAGTCTACTAATGATTCTACGTCTGGATCTATGGGTTCAGCAGAGTCTACTGAGGAATCCTCGTCCGCGTCGGCGAACTAGGCGGAGTCTGCTGAGGATTCTATACCTGGATCTGCGGACTTGGCGGTGTCTGCTGATGAATCTTTGGCGGGTTCGGCGGACTCGGTGGGGTGCCTGCAGTCGGCTCGGACTCCTCCCCAGCGTCCGGCGAAGTTTCTGCAGCAGAAGACAAGGGGTTGACTTCTACCACCGATTCGGAGCAAGTGTCCTTGAACGGTATAGCGGCGGGGAT	MNPRPRRRTRRSLLRILRLDPPTQRSLLMILRLDLWVQQSLLRNPRPRRRTRRSLLRILYLDLRTWRCLLMNLWRVRRTRWGACSRLGLLPSVRRSFCSRRQGVDFYHRFGASVLERYSGGD
HaRxLL504	Cloned from SP cleavage site	ATGCGTACCATCAGCACGAGGTTTCTTCCTCGAGCGAATACAGCCGCCACGCTCATAAATTTCCAAGAGATTCTTTTGGTCCCGAGTCGTTTTCTCAATATGACTCTGAAGCGTCACCATCTGGCGGCGAACATCAGCCACTTCGTCGCGAATGGCTTGACGTCCCAGCTCGTTCTCCAATTGGGAGAACGCAAACTCCGATCAGTCGTCCGACCGATGAAGGCAGTAGCGCTGCACCGACGCCTCCAAAGAAAGCCGTTCCTGCCTCTCTTGTTCGATGCTATCACGCATATCGTGGGGACGTCGCTCCGGACGACCTGCCTCCACTTCCAACTCCAAAAAGAGATTCGGAGT	MRTISTRFLPRANTAATLINFQEILLVPSRFLNMTLKRHHLAANISHFVANGLTSQLVLQLGERKLRSVVRPMKAVALHRRLQRKPFLPLLFDAITHIVGTSLRTTCLHFQLQKEIRS
HaRxLL504_Maks9	Cloned from SP cleavage site	ATGCGTACCATCAGCACGAGGTTTCTTCCTCGAGCAAATACAGCCGCCACGCTCATAAATTTCCAAGAGATTCTTTTGGTCCCGAGTCGTTTTCTCAATATGACTCTGAAGCGTCACCATCTGGCGGCGAACATCAGCCACTTCGTCGCGAATGGCTTGACGTCCCAGCTCGTTCTCCAATTGGGAGAACGCAAACTCCGATCAGTCGTCCGACCGATGAAGGCAGTAGCGCTGCACCGACGCCTCCAAAGAAAGCCGTTCCTGCCTCTCTTGTTCGATGCTATCACGCATATCGTGGGGACGTCGCTCGGGACGACCTGCCTCCACTTCCAACTCCAAAAAGAGATTCGGAGTTGA	MRTISTRFLPRANTAATLINFQEILLVPSRFLNMTLKRHHLAANISHFVANGLTSQLVLQLGERKLRSVVRPMKAVALHRRLQRKPFLPLLFDAITHIVGTSLGTTCLHFQLQKEIRS*
HaRxLL506	Cloned from SP cleavage site	ATGGAGCACGACATCCACAGTCCAATAGTGTGCAGCCCTCAGCTCATACATTTCAATGTTCGGCATGAGATATACTTGTTTTGTGATAGGCCAATCCGGCGACTCCGGCAAACCATTCCAGTAGTGACTGAGAAAGAGCATGGGCGTCTTCGGACACAAGTCGTGGTACGAGAACGTCTCGTTCGTTGCGTCGTCCATGTACTTCATTGTAAGTGCCCACGTCGGAAGTATTCGCGTCTC	MEHDIHSPIVCSPQLIHFNVRHEIYLFCDRPIRRLRQTIPVVTEKEHGRLRTQVVVRERLVRCVVHVLHCKCPRRKYSRL
HaRxLL507	Cloned from SP cleavage site	ATGATTGTCGTGAGTCGCCGGATGGAAATTCAGTCCGTCAAAAACTTTGTCAGGTGCGTCACAATAATCGTGGATGTCCCGTCATGGCTGCTAGAAAATGTGCTTAACCCTTCAATTCAGTGCCAAGAACTCGACCACGACGCTACGTCTCGCGTGGTGTTTGTTCTCGGCTGGTATTGGCGCAGGAACGCTCTTTTCGTACCCGCAGATTGGTGTGGATGCAGGATCATGGGGTGTCATTGGCTACGCGCTCTCCGGTGTCGTCGGTATGATTGTGCTGGCTCTTGTTGGTCCGTACATGCGCTCGGCACTTGGCGAGAACGTCACGATGACGGACGTCGTGTCGCAGCGATTCGGCTACATCATGCAAGTGTATGTTGGCTTCATCTCGATGTTCTA…	MIVVSRRMEIQSVKNFVRCVTIIVDVPSWLLENVLNPSIQCQELDHDATSRVVFVLGWYWRRNALFVPADWCGCRIMGCHWLRALRCRRYDCAGSCWSVHALGTWRERHDDGRRVAAIRLHHASVCWLHLDVLPVHLSGV
HaRxLL508	Cloned from SP cleavage site	ATGGTTGGAGTGTCCTGCTCCGCCAGTATGAGAAAAATAATGTCTTTGCGGCCGAAGCGGCGCGCATCATTGCGCAGAATACGGCATTTGAGATGTAGGTGTGAGGTGTGCAAAAGAACGTGGATAGTGGGAGGCTTAGTAGAGTATATATATATCTTTTTTTCTCGTGCTTGTGGTAATCAGTCCGTTTTTGAGAAAGTCGATCCAGCAAGACGAGAAGCAGATTGCAGACAACAATCGAAAGATGGCGGTGAG	MVGVSCSASMRKIMSLRPKRRASLRRIRHLRCRCEVCKRTWIVGGLVEYIYIFFSRACGNQSVFEKVDPARREADCRQQSKDGGE
HaRxLL508_Cala2	Cloned from SP cleavage site	ATGGTTGGAGTGTCCTGCTCCGCCAGTATGAGAAAAACAATGTCTTTGCGGCCGAAGCGGCGCGCATCATTGCGCAGAATACGGCATTTGAGATGTAGGTGTGAGGTGTGCAAAAGAACGTGGATAGTGGGAGGCTTAGTAGAGTATATATATATCTTTTTTTCTCGTGCTTGTGGTAATCAGTCCGTTTTTGAGAAAGTCGATCCAGCAAGACGAGAAGCAGATTGCAGACAACAATCGAAAGATGGCGGTGAGTGA	MVGVSCSASMRKTMSLRPKRRASLRRIRHLRCRCEVCKRTWIVGGLVEYIYIFFSRACGNQSVFEKVDPARREADCRQQSKDGGE
HaRxLL509	Cloned from SP cleavage site	ATGCAACACTGTTCGTGGATGTTCCGTATATCTTGGTCGACTACGACCGGGAGGTGGGCGGGATCACGAGCGTCGAAAAGCTCGCGATATTGGAGGACTCGCCGATTGAGAACGCTACGCAAATATCGATGCTGGAAAAATTTTCCTTTGGAGAGAAAGTTCTTGGGGTTGGTGCAGAGTATTGACGCACGTCCTTGTTCGTTCGATTCCGCTATGCGCTCTTTGGTGATCATCACACGCTCGCTCGTATCTCCCAATCCACTTGCGCTCCTCCTCGGA	MQHCSWMFRISWSTTTGRWAGSRASKSSRYWRTRRLRTLRKYRCWKNFPLERKFLGLVQSIDARPCSFDSAMRSLVIITRSLVSPNPLALLLG
HaRxLL509_Hind2	Cloned from SP cleavage site	ATGCAACACTGTTCGTGGAtGTTCCGTATATCTTGGTCGACTACGACTGGGAGGTGGGCGGGATCACGAGCGTCGAAAAGCTCGCGATATTGGAGGACTCGCCGATTGAGAACGCTACGCAAATACCGATGCTGGAAaAATTTTCCTTTGGAGAGCAAGCTCTTGGGGTTGGTGCAGAGTATTGACGCACGTCCTTGTTCGTTCGATTCCGCCATGCGCTCGTTGGTGATCATCACACGCTCGCTCGTATCTCCCAATCCACTTGCGCTCCTCCTCGGATGA	MQHCSWMFRISWSTTTGRWAGSRASKSSRYWRTRRLRTLRKYRCWKNFPLESKLLGLVQSIDARPCSFDSAMRSLVIITRSLVSPNPLALLLG
HaRxLL510	Cloned from SP cleavage site	ATGCGGTACCCCTTCGTCTCATCGTTGAGGCAGATGATCTGCCCTTCTTCCGATTGCGGCTCCAGCGAGTTTCTTGCCCGGGTCCCGTCATATGTAGCACGTCGACCCGAAAACGACGATGTCACGCAGATCTGGCGCGGTCTTCGTCAGCACTTCGTATGGAGATGCGCGTCGCTCGTTCGCGCTCGTAGGGCTGCGATTCAAAATGTACATCGCATAGTCGACAGCGTCCCCCCAGAAGAAGAGCGGCATGTTGCACGCAAAGATTATCGCCCTCGCCATGCTCAGCACAGTCCTGTGCACTCGTTCTGCCTTGCCGTTGCTTGCCTAATTGCGCGCTTCACTTATCTGGCGAGCGACACCGTTCGCCTGGCAGAAGAGGTCGAAGTTTCTATACTC…	MRYPFVSSLRQMICPSSDCGSSEFLARVPSYVARRPENDDVTQIWRGLRQHFVWRCASLVRARRAAIQNVHRIVDSVPPEEERHVARKDYRPRHAQHSPVHSFCLAVACLIARFTYLASDTVRLAEEVEVSILTSSIGTQDQNIQASFEKRQKMFEFLGCLVLALGQEHTTVVAFVVNKVDQVAIAQEVLRHQWTF
HaRxLL511	Cloned from SP cleavage site	ATGGCGGTGACTACAAAGAATCACTTCAGGTTGCGATTGGACCAGCCGTCGAGCGTCTGTCAAATGGCGACTGGCAGATCACTGAGGAATTTCGCAAGCACTGGCTCCATAATGCGGTGCAGCTCGGCAATCCGCCTCAGGATCGTTCGAGTAGACGGCGGCTCGTACCCGTTTGTCGGAGACAGGACGAACTTCTTGAAACGATCACCGCCTGCCGCGCGCAATGTGAAGCCACCTTCGACGACAAAATCAACTACGGCGCTCTCGTACTTCCGCCAAACGGCCTCCTGGAGCACGGGCCTGGAGTTCGTGAGCGTAGACTGCATCATCTCAGGACCGCTGCGGGACGGCGTAGACGACGCGGTGTCGCTGCCTGTGATACCATGCGCGGTCTTTAAG…	MAVTTKNHFRLRLDQPSSVCQMATGRSLRNFASTGSIMRCSSAIRLRIVRVDGGSYPFVGDRTNFLKRSPPAARNVKPPSTTKSTTALSYFRQTASWSTGLEFVSVDCIISGPLRDGVDDAVSLPVIPCAVFKCAFHPDALVGPEYHLRQSVH
HaRxLL512	Cloned from SP cleavage site	ATGTATTTGATACAGTTCCCTAAGCATATTTTACTAAGGAAGTATACTATCATGAATCCACTCGATCTATTTAGCTCCTATTTTTATTCGAATGCTTTCAGACTTCTTCGACAGCAGATTTATTGCAAGCAGGAGAGGTGCAATGATGCCTCACGCATAGTCTATCGAAGTTGTTTGTCAGTTTATTGTACGAAAACGTTGTTTTATTGGTTTTGTCCGGACGTTTTGGAT	MYLIQFPKHILLRKYTIMNPLDLFSSYFYSNAFRLLRQQIYCKQERCNDASRIVYRSCLSVYCTKTLFYWFCPDVLD
HaRxLL513	Cloned from SP cleavage site	ATGTCGGCGGCACTGAAAGCACGTCCGATTGAGATCTCCAGCAGCTCGATTGGGACAGCTCTGCTTGCGGTGCGTCGTCTCGCCGCAGAGCCAACAGCCGCTCTCGTTGGTTTGGCCGGCGGCGTTCTGCGTCTCCTCGCGCTTGGCACGCACCCTGGCCACGATCTCGGCTTTCTTCTCGCGTCTCACCTGCTGCTTCGCGATCTTCGCCTGCTTGGCTTTGGTCTTCTTTGCTTTGCGCACGGTGCGACGGGTCTGCAAGATGCGCTTGCGCTCGTCGGTCAGCACTTCGTCCGTCATGGCCAACGGATGGGATATGATGGGATGGGA	MSAALKARPIEISSSSIGTALLAVRRLAAEPTAALVGLAGGVLRLLALGTHPGHDLGFLLASHLLLRDLRLLGFGLLCFAHGATGLQDALALVGQHFVRHGQRMGYDGMG
HaRxLL513_Maks9	Cloned from SP cleavage site	ATGTCGGCGGCACTGAAAGCACGTCCGATTGAGATCTCCAGCAGCTCGATTGGGACAGCTCTGCTTGCGGTGCGTCGTCTCTCCGCAGAGCCAACAGCCGCTCTCGTTGGTTTGGCCGGCGGCGTTCTGCGTCTCCTCGCGCTTGGCACGCACCCTGGCCACGATCTCGGCTTTCTTCTCGCGTCTCACCTGCTGCTTCGCGATCTTCGCCTGCTTGGCTTTGGTCTTCTTTGCTTTGCGCACGGTGCGACGGGTCTGCAAGATGCGCTTGCGCTAGTCGGTCAGCACTTCGTCCGTCATGGCCAACGGATGGGATATGATGGGATGGGATGA	MSAALKARPIEISSSSIGTALLAVRRLSAEPTAALVGLAGGVLRLLALGTHPGHDLGFLLASHLLLRDLRLLGFGLLCFAHGATGLQDALALVGQHFVRHGQRMGYDGMG
HaRxLL514	Cloned from SP cleavage site	ATGGCCGATGTTATCGGTACCGCAGCGACGCCCCAGTCCCGTGTACTTGAGCATGCGAGCCGTCATCTCCTCAGCCGAGATCTCTTCCCGGAGCTCCGTCTCCTCCGAGGCTTTGAAGCGCAGCGCTCTCGCTGCTTCCTTCAGCTCCTCCTCGACACTCTTGTTGAAGGTGTTAAAGGAGCGACGACCGAACAGCAGCGGCAAGGACGGGTCGGGCACGTCGCACGTGCAGATAATCCTGGAGCCGTCGTCTGGACTGTGGCAGTCGTCGTTGGTCACGGCTACCCACGTATTCTGTTTACGCTGTTCCTGTACCGCTTCGATACGCTGCGCTTCAGTCTTTTTCTTACGCTGCATAAACTGTTTTCAGCAATAGAAATTGTCAATTTAAGC	MADVIGTAATPQSRVLEHASRHLLSRDLFPELRLLRGFEAQRSRCFLQLLLDTLVEGVKGATTEQQRQGRVGHVARADNPGAVVWTVAVVVGHGYPRILFTLFLYRFDTLRFSLFLTLHKLFSAIEIVNLS
HaRxLL515	Cloned from SP cleavage site	ATGTACATCGCCAAGGACCCGCACCCGAAGCCCTCAGAAGCGACGTCACCTGCCAATGCACGTGACCAGGACCCTGTTATCCAAGAGGTGCGGGGACTTCGGAATGCCGGGATGAAGCTCAATGATACCAAGGACTTTCGAGGAGCTACTGGGAAACTACGAAAAGCCATCACGCTGCTGCACCACCGGGTGTTCGGAGAAGGTCGTCACGACGTGACGGATCCGCAGGATACTTCCCAAGATGCGGCTCTGTACTCGCAGCTTTTGAACGACTACGGGTCGGTGTTGATTCGAGGGGAGGAGTACGATGAAGCCATTGAAGTGCTGGAAGATTCTGTGGCAATGGTGCAGAAGATCTATGGAGACAGTCACCCTTCGCTTGGGTTGTCCTTGCGCAGT…	MYIAKDPHPKPSEATSPANARDQDPVIQEVRGLRNAGMKLNDTKDFRGATGKLRKAITLLHHRVFGEGRHDVTDPQDTSQDAALYSQLLNDYGSVLIRGEEYDEAIEVLEDSVAMVQKIYGDSHPSLGLSLRSLADAYMAKKQYQKAIGKYKTLRKHVKRGLGVTHDPEAVTQLSCTKLAL*
HaRxLL518_WACO9	Cloned from SP cleavage site	ATGGACCCATCAAACTCGGACCCGGTTCGCTCCAGTGCCGGTATTCTACTGGTTGTGGATCACCCCAACGGAGAGATGGAGGGTCGTCATCGTCATTTACGGGAGGAGCCTGAGACAGAGGCTAGAGGCCTCATCGAGATCGAGCGTGAAATCCCTGCTATGGTCGAACGACTGGAGAAGAAGCGAAACTACTACGATTTGGTCAAGCTGCGTAAGGAGGGAGTGTCATCCCGTGCACTTTCTAAGTGGCTCTCCAAGAATAAGCTAAAGGAAGATCTAGCCTATGAGCTCGCAGAATTCAAACGGGTCAAGAAAGAGATTGATGTATTGGGGAAAGCGTTCCTTGCTCCGCTCGAGTAG	MDPSNSDPVRSSAGILLVVDHPNGEMEGRHRHLREEPETEARGLIEIEREIPAMVERLEKKRNYYDLVKLRKEGVSSRALSKWLSKNKLKEDLAYELAEFKRVKKEIDVLGKAFLAPLE*
HaRxLL59	Cloned from SP cleavage site	ATGACGATATTACCAATGTGTGCGAAACAGGTAAGTAATCTATGTTCATACGAGCAAAATCGTAGGCTCAGATTGTGTCGCTCACGCTGTGATTGCTATTCTCTAGCCAAGCGCATGCCTGTAAAACGCGTTTATACTCCGGAGTTGTTGCTCAAGATGCGGCGAGATATGGAAGCTGGCGAAGGGCATCGTGAATTTGAGATCGAGCGACTTGTAGTGACTAAGGTGCACACTTGTTGTTGTTCC	MTILPMCAKQVSNLCSYEQNRRLRLCRSRCDCYSLAKRMPVKRVYTPELLLKMRRDMEAGEGHREFEIERLVVTKVHTCCCS
HaRxLL59B_Maks9	Cloned from SP cleavage site	ATGACGATATTACCAATGTGTGCGAAACAGGTAAGTAATCTATGTTCATACGAGCAAAATCGTAGGCTCAGATTGTGTCGCTCACGCTGTGGTTGCTATTCTCTAGCCAAGCGCATGCCTGTAAAACGCGTTTATACTCCGGAGTTGTTGCTCAAGATGCGGCGAGATATGGAAGCTGGCGAAGGGCATCGTGAATTTGAGATCGAGCGACTTGTAGTGACTAAGGTGCACACTTGTTGTTGTTCCTGA	MTILPMCAKQVSNLCSYEQNRRLRLCRSRCGCYSLAKRMPVKRVYTPELLLKMRRDMEAGEGHREFEIERLVVTKVHTCCCS
HaRxLL60	Cloned from SP cleavage site	ATGACCCTTCCGTCCCCAGCAGCCGGAAAGACGTCCGAGATGAACATGCCTGACGAAGACCCAGCCACTCAAACAGACATCAGCAGCAACAGGATGCTTCGAGTCACCAACGTACCCACTATATTCGGTCGTGCAGACAAGTTAAACTCGCGCGTGAAATGGTTCGTCGATGATACTGTCTCCAGCGTGAAACACGTATTTTCTCCCAAGTCACCCAAAAACAAGTTGGGCCCACCTCTGGATGAGGAGCAAATGGCTATTCGGACTGCCTTGCGATGCATCTACTATTTAAAAGTAAGAAGTCGACGATTTCACGCTCTATCAGCGCTATATGTTGACTCAGAGTATTATGGAAAAGCCCTAAAACTAGTTGAACCACCCATTAATGAATTGACGGTG…	MTLPSPAAGKTSEMNMPDEDPATQTDISSNRMLRVTNVPTIFGRADKLNSRVKWFVDDTVSSVKHVFSPKSPKNKLGPPLDEEQMAIRTALRCIYYLKVRSRRFHALSALYVDSEYYGKALKLVEPPINELTVEKEVKRYTEYLKEVAMIRTLNPPKNNPWLRPITPPGSIRSPTKPQKSYVPKSVRH*
HaRxLL62	Cloned from SP cleavage site	ATGGCTCCAGCTGCCGAAACGACCACCGAGGTAACGGTTCCGGACGTAGATACCGCTACTCAGCCTCAAGTAGACGCCAATCGGATGCTTCGAGTGTCAGGCGTCCCCAGCCAACCCCCTTCTGGATTCAAGGGTTTCTTGATCGGGATCATCAAGAGGATATGGAAGGCGATAGAATGGCTAAAGCTCAAGCGCACATCTACTCCGAATAATCCCTACGAAATAGGAACAATGCGGAAGTTGATTAATTATTTGGAGGGGAAATGGAGTCATCTGTTGTCCCGATCAATAGCTTGA	MAPAAETTTEVTVPDVDTATQPQVDANRMLRVSGVPSQPPSGFKGFLIGIIKRIWKAIEWLKLKRTSTPNNPYEIGTMRKLINYLEGKWSHLLSRSIA*
HaRxLL62_B	Cloned from SP cleavage site	ATGGCTCCAGCTGCCGAAACGACCACCGAGGTAACGGTTCCGGACGTAGATACCGCTACTCAGCCTCAAGTAGACGCCAATCGGATGCTTCGAGTGTCAGGCGTCCCCAGCCAACCCCCTTCTGGATTCAAGGGTTTCTTGATCGGGATCGTCACGAGGATATGGAAGGCGATAGAATGGCTAAAGCTCAAGCGCACATCTACTCCGAATAATCCCTACGAAATAGGAACAATGCAGAAGTTGATTAATTATTGGGAGGGGAAATGGAGTCATCTGTTGTCCCGATCAATAGCTTGA	MAPAAETTTEVTVPDVDTATQPQVDANRMLRVSGVPSQPPSGFKGFLIGIVTRIWKAIEWLKLKRTSTPNNPYEIGTMQKLINYWEGKWSHLLSRSIA*
HaRxLL63	Cloned from SP cleavage site	ATGACGGGGGGAGATCTCCGACCTCACCTGTTTCTGGGTCACTTGTCGCTGGTCCTTGTCCAGTGTCGTGGCGGCGGCGTATGTAGAGAGATTTTTGACAGGTTTATGGTTGTGGTTTCCATTGCAGAGCTCCGACCTTTACGTGCCATTAAACTGCTTGAGTCGGACAAGGAACGGGCTCTCTGTTTTGGCCGATTTCGTGTTCCGCACTTGAGTTTCTTTTGCTTTGTGCTTTCCTCCATGCACGCAGAGCAGATTGAGGTTCTTCACCGAGGCTCCTATCTTGTTCCCGACGGTTCGCGATCTTCCCTTTTTGACACGAAATCCCTTCGACTCAGCAAAGACTTGCAAGTCCTT	MTGGDLRPHLFLGHLSLVLVQCRGGGVCREIFDRFMVVVSIAELRPLRAIKLLESDKERALCFGRFRVPHLSFFCFVLSSMHAEQIEVLHRGSYLVPDGSRSSLFDTKSLRLSKDLQVL
HaRxLL64	Cloned from SP cleavage site	ATGGACCTTGCGTTGGATCACGTCGACCCAGAGGCCGCGGCAACTGGTGTAACTACACGGAAGCTCCGGACCACTAAGCGACTGCTGATGGCTGGTCTTTCTGGCCTGAGTGAGCATGTAGGCGCATCAAAATATGCCATGGCCGAAGCCATTGGTATTGCCAAGACTGTGTGTAGCCGAAGACTTCGGACTTCCTGCTGCTCTAATTCATCCGGATTCCTCTACCATCTCTTGATTTGCCCGCAGTTAAAGATTCCATCCTTTCCAGGGCCAACGCATTTGCCTATACAGAATACAAGTTGGAAGAGCTGGAATTCGTACTCGAGGTGCATCGGCAGG	MDLALDHVDPEAAATGVTTRKLRTTKRLLMAGLSGLSEHVGASKYAMAEAIGIAKTVCSRRLRTSCCSNSSGFLYHLLICPQLKIPSFPGPTHLPIQNTSWKSWNSYSRCIGR
HaRxLL64_Maks9	Cloned from SP cleavage site	ATGGACCTTGCGTTGGATCACGTCGACCCAGAGGCCGCGGCAACTGGTGTAACTACACGGAAGCTCCGGACCACTAAGCGATTGCTGATGGCTGGTCTTTCTGGCCTGAGTGAGCATGTAGGCGCATCAAAATATGCCATGGCCGAAGCCATTGGTATTGCCAAGACTGTGTGTAGCCGAAGACTTCGGACTTCCTGCTGCTCTAATTCATCCGGATTCCTCTACCATCTCTTGATTTGCCCGCAGTTAAAGATGCCATCCTTTCCAGGGCCAACGCATTTGCCTATACAGAATACAAGTTGGAAGAGCTGGAACTCGTACTCGAGGTGCATCGGCAGGTGA	MDLALDHVDPEAAATGVTTRKLRTTKRLLMAGLSGLSEHVGASKYAMAEAIGIAKTVCSRRLRTSCCSNSSGFLYHLLICPQLKMPSFPGPTHLPIQNTSWKSWNSYSRCIGR*
HaRxLL88	Cloned from SP cleavage site	ATGCATCTTTGTGACTTCCCTCGCGTGCGGACCTTTCGCGCCGCGCACGATCCATTCCCCTTGAATAGCATCCTTCTATCACCGATTAACCTTCAGTCATTCTTCAATTACCATACTCCTCTGCCTTCCATAGCACTCACAGAGCCAACTATCATTGCGTCATCGTCGTTTCTCTTCACTCAAAATCTTCGGCACGTGCGCCTTCTTCGCCCATCTTCAGACGAGATCTTTGGAGCCTATTTGTGCGCAACGCGCCATTACTGGCGGATTTCCACTGTGAAAGTCGGTCCTTCACAAGAGATGTATAGCGCAAGGTCTTGGGCTTATAACCTG	MHLCDFPRVRTFRAAHDPFPLNSILLSPINLQSFFNYHTPLPSIALTEPTIIASSSFLFTQNLRHVRLLRPSSDEIFGAYLCATRHYWRISTVKVGPSQEMYSARSWAYNL
HaRxLL90	Cloned from SP cleavage site	ATGATGATGACGATGCTAGTTGTGAAGGAGACGGATCTGGCAACGAGGAAGTTGAGGTTGTTGACTTGTTCTCGAGTTCCGCTCAGCTCTTCGGAGATGATGGCAAGAAAGTCGCACCTGAACCGTCTAGGACTGAACAAACACAAGAATCTGACTGTAGTCGAAATTTGGCAACAACAGCGTTATGTGGCAAAGTGTGCGCCCCGTTGTGTAGCAACACTCCTCCCAACAAGAAGGCAAAACTGCAGGTATGTCCAATTTGCAATGACACCACGTGCAAATGCCGCTCGAGCGAACTGCGCTGACTCGAGAAGTACTTGGCAGTGA	MMMTMLVVKETDLATRKLRLLTCSRVPLSSSEMMARKSHLNRLGLNKHKNLTVVEIWQQQRYVAKCAPRCVATLLPTRRQNCRYVQFAMTPRANAARANCADSRSTWQ*
HaRxLL91	Cloned from SP cleavage site	ATGGGAATTACATCGTGCAATTCGTACATACTCGAAATCGAGGCTGTAAGATGTGTCGGGATGGCGCTTGCAAGTTTTGCTCACCCTGGATTCCTCCATAACTTGCGTCATCTACGTAACTTCACCGCGAAAAAGAAACCGTCAACAGTCATAACCAACAGTGCTATGATGCACCAAATTACACTCATTCCACTCCAGCAGGATGCAATGACTTCAATAGTCAGCTCTGACAGACGGCACTTTATACAAATATTTTTTGAATGCCGTCGAGTAGGCTTGCAAGGACAATCGTAG	MGITSCNSYILEIEAVRCVGMALASFAHPGFLHNLRHLRNFTAKKKPSTVITNSAMMHQITLIPLQQDAMTSIVSSDRRHFIQIFFECRRVGLQGQS*
HaRxLL91_Maks9	Cloned from SP cleavage site	ATGCAAGGAATTACATCGTGCAATTCGTACATACTCGAAATCGAGGCTGTAAGATGTGTCGGGATGGCGCTTGCAAGTTTTGCTCACCCTGGATTCCTCCATAACTTGCGTCATCTACGTAACTTCACCGCGAAAAAGAAACCGTCAACAGTCATAACCAACAGTGCTATGATGCACCAAATTACACTCATTCCACTCCAGCAGGATGCAATGACTTCAATAGTCAGCTCTGACAGACGGCACTTTATACAAATATTTTTTGAATGCCGTCGAGTAGACTTGCAAGGACAATCGTGA	MQGITSCNSYILEIEAVRCVGMALASFAHPGFLHNLRHLRNFTAKKKPSTVITNSAMMHQITLIPLQQDAMTSIVSSDRRHFIQIFFECRRVDLQGQS
HaRxLL93_Hind2	Cloned from SP cleavage site	ATGAGACCTTGCGATGTTCCTAGTGCTTATATCAAGGCATCACTCGAAGAATACTACAAGATTCTGGTCCAGATTCCGCCCGGTATGGAATTTTGCGATGCAACACTCAAGAAATTTGGTGTTAACAGTGTCAAGGATCTTGCGTTGGAGCTGGACCGCGGCATTTATGGACTCAATCAGTCTAGAAGCCTCAGGAACGAGTTACTAGTGTCCACGCTGGTCAAAATTGGCTTTGAACAATGCATCACAAACTCTTGTGTCTTCTACAAAGCGGATGGGAGTGCGACGGTGTTATTGGGCGTGTACGTGGATAATATTATCTTCACGGGTACATCGATGGATGCGGTGGATCGAATTCTTACGGGTATGAATGTACTTGAGTTGAGATACCTCGGCGCA…	MRPCDVPSAYIKASLEEYYKILVQIPPGMEFCDATLKKFGVNSVKDLALELDRGIYGLNQSRSLRNELLVSTLVKIGFEQCITNSCVFYKADGSATVLLGVYVDNIIFTGTSMDAVDRILTGMNVLELRYLGALFEFLRHAFPPV
HaRxLL94	Cloned from SP cleavage site	ATGACGATGCTAGTTGTGAAGGAGACGGATCTGGCAACGAGGAAGTTGAGGTTGTTGACTTGTTCTCGAGTTCCGCTCAGCTCTTCGGAGATGATGGCAAGAAAGTCGCACCTGAACCGTCTAGGACTGAACAAACACAAGAATCTGACTGTAGTCGAAATTTGGCAACAACAGCGTTATGTGGCAAAGTGTGCGCCCCGTTGTGTAGCAACACTCCTCCCAACAAGAAGGCAAAACTGCAGGTATGTCCAATTTGCAATGACACCACGTGTAAATGCCGCTCGAGCGAACTGCGCTGACTCGAGAAGTACTTGGCAG	MTMLVVKETDLATRKLRLLTCSRVPLSSSEMMARKSHLNRLGLNKHKNLTVVEIWQQQRYVAKCAPRCVATLLPTRRQNCRYVQFAMTPRVNAARANCADSRSTWQ
HaRxLL99	Cloned from SP cleavage site	ATGAAAATTCACCGCATCGTCACTTCCCAATCGGCAAACCAGCTGCAACAACGGACAGAGACGAGACCCTCCGGGGAGCCAGGAAACTGGCCCACTTGCCTTGAATGGGAAGTCCCCCATAGTGGAGCCAAGGTAAAAGGGGGGGAGGGTTTCTGCTCGCTGCGTGCGCTACGGGAGGCAGCGCAGCGGGCGGCTCGAGAGGGAGAGAAGCGGTCCGCTGGATATCCTAGTGCAGGGCACGTCGACGATGGATCGAATCACCCTGCAAAACGAAGAAGTTCCTGCTCTTCGCGGTCTGCCTACAATTCGCCGACACGTTCGCTGAGCATGAGCTCGGTTTCACGAAGAGAACTCCCTCACGACCGTGACGATCCCCGT	MKIHRIVTSQSANQLQQRTETRPSGEPGNWPTCLEWEVPHSGAKVKGGEGFCSLRALREAAQRAAREGEKRSAGYPSAGHVDDGSNHPAKRRSSCSSRSAYNSPTRSLSMSSVSRRELPHDRDDPR
HpRxLL248_Hind2	Cloned from SP cleavage site	ATGGTTTTACTCTTCCAGATTGACCGTAGTCTCCGAAAGGTAAGCACTCGCAGTGATCACAATGGTCCATTAAGAAAATTTTTAAAGCATTCACGAACAGCTACCTTAAGCCACCATGCTTCTTTGTTTCATCTGACCCGTCAAAAGcGAACACAAAACACAAATCGAGCGAATGCCGGAGGCCCGTGTGTAATGCATTTTCGAATCCAGCCGCACACTCGCCGAGTGTTTGGAAGGTGGAGCAATTTGATCTGA	MVLLFQIDRSLRKVSTRSDHNGPLRKFLKHSRTATLSHHASLFHLTRQKRTQNTNRANAGGPCVMHFRIQPHTRRVFGRWSNLI*
HpRxLL252_Emco5	Cloned from SP cleavage site	ATGCGCCCGTGTTTGCCCGTCACCATTGGCAACATTCCTGTCGAAGACGAGCTCTTCTCGTACAGTTTGATAGTTTTAAGCACTGCATCTCGATCATTGAGAGATGTAACATTCTCTGCAACGAGCTGCGTACTTTGCTCCACCTTATTCTTTGGAATTTGCGCAATCCAAGGATGTGCCAAAAGCTCGTCTGCCGATGCTCGTAGTCGAGGCTCTTTCATGAAGCACTTCATGATAAAGTCRTGTAAAGCCTGTTGTAACAATATGTACATGCCGGTGACTAAATTATCAAACACTTAMGACAACAGGCYAGCTCATCTCTTTTTTGCACAGTCCTTACCGGTGACATGCGCTGTGGAAGCGGCGGATGATCCTCTTGCACAATGCGGAATAGCGCAG…	MRPCLPVTIGNIPVEDELFSYSLIVLSTASRSLRDVTFSATSCVLCSTLFFGICAIQGCAKSSSADARSRGSFMKHFMIKXCKACCNNMYMPVTKLSNTXDNRXAHLFFAQSLPVTCAVEAADDPLAQCGIAQPWAPSQNMAAWSSTAR
HpRxLL351_Hind2	Cloned from SP cleavage site	ATGTCTCTGCGAAAAATAGTATCGAAAATTCATCCTTCGTCCTCTGTTCTTTGCATGCGTATCCGCACGCTAAGATCATTTTGTAGGTTTGCTTTCACTACTGAAGAAGCAATGTTTAGTTCCCGATTAACCTATTCCTATCGTGCAAGGACTGGTGTACAAACCACAGTCCCGGACCCAACTGCAATGGAGTATACGACTGACAAGGAAAACTTTAAAAAGGCATGTACAGCTGAACGACAAGCAGTAATGAGATCAGCAATGCCACGCGTGTGCTTCGATCTTAGCTTCTGCATAAACGATTCTCTACCATGA	MSLRKIVSKIHPSSSVLCMRIRTLRSFCRFAFTTEEAMFSSRLTYSYRARTGVQTTVPDPTAMEYTTDKENFKKACTAERQAVMRSAMPRVCFDLSFCINDSLP-
