# Supplementary material for: Exploiting breakdown in nonhost effector–target interactions to boost host disease resistance
Source: Proc Natl Acad Sci U S A. 2022 Aug 22;119(35):e2114064119. doi: 10.1073/pnas.2114064119 (PMC9436328; doi:10.1073/pnas.2114064119)
Supplement: Supplementary File [file pnas.2114064119.sd02.xlsx]

## Sheet: Table S2A
P. infestans RxLR	P. infestans RXLR Family	Interactor in Y2H (Y/N)	Frequency of interaction (yeast clones with this sequence out of total number of yeast clones sequenced in this screen)	Interactor Identity	Additional effectors that interact with this candidate target	Additional effectors in the same family (Y/N)?	Potato Annotation	Effector-interactor publication
Pi00366	RxLRfam80	Y	7/18	PGSC0003DMT400001720	Pi07387, Pi07550	N	Phox domain-containing protein
			3/18	PGSC0003DMT400020552	Pi15287	N	S-RNase-binding protein
			5/18	PGSC0003DMT400048225	Pi15278	N	Dihydrolipoamide acetyltransferase component of pyruvate dehydrogenase
			1/18	PGSC0003DMT400053141	N	N	Tropinone reductase homolog
Pi00582	RxLRsng212	N	N/A	N/A	N/A	N/A	#N/A
Pi00821	RxLRfam108	N	N/A	N/A	N/A	N/A	#N/A
Pi02860	RxLRfam80	Y	9/17	PGSC0003DMT400041634	N	N	14-3-3 protein
			1/17	PGSC0003DMT400005804	N	N	Mutt domain protein
			4/17	Sotub02g031050.1.1	N	N	StNRL1	Yang et al., 2016, He et al., 2018
			1/17	PGSC0003DMT400010359	N	N	Root phototropism protein
			1/17	PGSC0003DMT400076577	N	N	Basic-leucine zipper
			1/17	PGSC0003DMT400040524	N	N/A	ADP-ribosylation factor
Pi03192	RxLRfam66	Y	13/19	PGSC0003DMT400001498	Pi09218	N	StNTP1	McLellan et al., 2013
			3/19	PGSC0003DMT400079997	N	N	StNTP2	McLellan et al., 2013
			1/19	PGSC0003DMT400043682	N	N	Nam 6
Pi04089	RxLRfam5	Y	15/23	PGSC0003DMT400066837	N	N	StKRBP1	Wang et al., 2015
			1/23	PGSC0003DMT400015074	N	N	MRNA-decapping enzyme
			3/23	PGSC0003DMT400022844	N	N	Dcp1-like decapping family
			2/23	PGSC0003DMT400009646	N	N	Heat shock protein binding protein
Pi04097 (SFI1)	RxLRfam5	N	N/A	N/A	N/A	N/A	#N/A
Pi04145 (SFI2)	RxLRfam17	N	N/A	N/A	N/A	N/A	#N/A
Pi04266	RxLRsng248	N	N/A	N/A	N/A	N/A	#N/A
Pi04314	RxLRfam49	Y	7/18	PGSC0003DMT400078199	N	N	StPP1c-1	Boevink et al., 2016b
			6/18	PGSC0003DMT400053683	N	N	Serine/threonine-protein phosphatase PP1 isozyme 1
			2/18	PGSC0003DMT400017290	N	N	StPP1c-2	Boevink et al., 2016b
			3/18	PGSC0003DMT400060163	N	N	StPP1c-3	Boevink et al., 2016b
Pi04339	RxLRfam81	Y	3/40	PGSC0003DMT400018569	N	N	Calmodulin
			1/40	PGSC0003DMT400058435	N	N	Calmodulin-5/6/7/8
			10/40	PGSC0003DMT400046278	N	N	Calmodulin
			1/40	PGSC0003DMT400074245	Pi15287	N	Translation initiation factor eif-2b alpha subunit
			1/40	PGSC0003DMT400013465	N	N	Sec10
			2/40	PGSC0003DMT400024037	N	N	Conserved gene of unknown function
			1/40	Sotub09g015130.1.1	N	N	unknown protein
			7/40	PGSC0003DMT400078269	Pi07387	N	NN mitogen-activated protein kinase
			1/40	PGSC0003DMT400034806	N	N	Metalloendopeptidase
			1/40	PGSC0003DMT400046670	Pi18215	N	Zinc ion binding protein
			1/40	PGSC0003DMT400078952	Pi06308, Pi15287	N	Heat shock protein 70 (HSP70)-interacting protein
			3/40	PGSC0003DMT400003652	N	N	Heat shock protein
			1/40	PGSC0003DMT400081998	N	N	Ubiquitin ligase SINAT2
			2/40	Sotub06g023100.1.1	Pi22798	N	golgin candidate 5 (GC5)
			1/40	PGSC0003DMT400035751	Pi07387, Pi18609	N	COL domain class transcription factor
			1/40	Sotub04g023510.1.1	Pi07550, Pi07555, Pi14731, Pi15287, Pi16705, Pi18215	N	EXOCYST COMPLEX COMPONENT SEC5 (SEC5A)
			1/40	Sotub01g042280.1.1	Pi18215	N	SIGNAL RESPONSIVE 1 (SR1)
			1/40	PGSC0003DMT400009350	Pi07387, Pi15287	N	Putative calcium-dependent protein kinase CPK1 adapter protein 2
Pi04388	RxLRfam1	N	N/A	N/A	N/A	N/A	#N/A
Pi05750	RxLRfam29	N	N/A	N/A	N/A	N/A	#N/A
Pi06087 (SFI3)	RxLRfam87	Y	12/17	PGSC0003DMT400000146	N	N	StUBK	He et al., 2019
			4/17	PGSC0003DMT400057488	N	N	Conserved gene of unknown function
Pi06099	RxLRfam36	Y	12/18	PGSC0003DMT400061712	N	N	Phytochrome B
			1/18	PGSC0003DMT400005001	N	N	Uricase
			5/18	PGSC0003DMT400072395	N	N	Serine/threonine protein kinase
Pi06308	RxLRfam23	Y	7/19	PGSC0003DMT400078952	Pi04339, Pi15287	N	Heat shock protein 70 (HSP70)-interacting protein
			9/19	PGSC0003DMT400065934	Pi07387, Pi07550	N	UvrB/uvrC motif family protein
			1/19	PGSC0003DMT400037390	N	N	Potyviral helper component protease-interacting protein 2
			1/19	PGSC0003DMT400033343	Pi07550	N	Conserved gene of unknown function
			1/19	PGSC0003DMT400052309	N	N	Succinic semialdehyde reductase isofom1
Pi06478	RxLRfam16	Y	7/24	Sotub04g006510.1.1	Pi15287	N	unknown protein
			5/24	PGSC0003DMT400007983	N	N	AML1
			4/24	PGSC0003DMT400007982	N	N	AML1
			1/24	PGSC0003DMT400047889	N	N	Conserved gene of unknown function
			1/24	PGSC0003DMT400043688	N	N	Conserved gene of unknown function
			1/24	PGSC0003DMT400056799	N	N	Transketolase, chloroplastic
Pi07387 (AVR4)	RxLRfam52	Y	7/24	PGSC0003DMT400078269	Pi04339	N	NN mitogen-activated protein kinase
			1/24	PGSC0003DMT400002898	N	N	RNA binding
			1/24	PGSC0003DMT400022249	N	N	Conserved gene of unknown function
			3/24	Sotub10g018090.1.1	N	N	Kinesin family protein
			1/24	Sotub09g015130.1.1	N	N	unknown protein
			1/24	PGSC0003DMT400039937	N	N	MAPKKK5
			3/24	PGSC0003DMT400049815	Pi07550, Pi13093, Pi15287, Pi16663, Pi22922	Y Pi16663 & Pi22922 are family 2	ATP binding protein
			1/24	PGSC0003DMT400001720	Pi00366, Pi07550	N	Phox domain-containing protein
			1/24	PGSC0003DMT400035751	Pi04339, Pi18609	N	COL domain class transcription factor
			1/24	PGSC0003DMT400065934	Pi06308, Pi07550	N	UvrB/uvrC motif family protein
			1/24	PGSC0003DMT400009350	Pi04339, Pi15287	N	Putative calcium-dependent protein kinase CPK1 adapter protein 2
			1/24	PGSC0003DMT400023748	Pi22922	N	Conserved gene of unknown function
			1/24	Sotub04g014020.1.1	Pi07550, Pi15287	N	RabGAP/TBC domain-containing protein
			1/24	Sotub11g020730.1.1	N	N	Rho GTPase activation protein (RhoGAP) with PH domain
Pi07550	RxLRfam117	Y	3/24	PGSC0003DMT400065934	Pi06308, Pi07387	N	UvrB/uvrC motif family protein
			6/24	Sotub04g023510.1.1	Pi04339, Pi07555, Pi14371, Pi15287, Pi16705, Pi18215	N	EXOCYST COMPLEX COMPONENT SEC5 (SEC5A)
			3/24	Sotub04g014020.1.1	Pi07387, Pi15287	N	RabGAP/TBC domain-containing protein
			3/24	PGSC0003DMT400001720	Pi00366, Pi07387	N	Phox domain-containing protein
			2/24	Sotub01g044170.1.1	N	N	myosin heavy chain-related maternal effect embryo arrest 13 (MEE13)
			1/24	Sotub11g016810.1.1	N	N	Kinesin motor family protein
			2/24	PGSC0003DMT400049815	Pi07387, Pi13093, Pi15287, Pi16663, Pi22922	Y Pi16663 & Pi22922 are family 2	ATP binding protein
			1/24	PGSC0003DMT400060926	N	N	Leucine zipper transcription factor TGA
			1/24	PGSC0003DMT400033343	Pi06308	N	Conserved gene of unknown function
			1/24	PGSC0003DMT400049152	N	N	Heat shock protein 70 (HSP70)-interacting protein
Pi07555	RxLRsng247	Y	10/18	XM_006357667	N	N	bZIP transcription factor family protein BZO2H3
			4/18	Sotub04g023510.1.1	Pi04339, Pi07550, Pi14371, Pi15287, Pi16705, Pi18215	N	EXOCYST COMPLEX COMPONENT SEC5 (SEC5A)
			1/18	Sotub05g019280.1.1	N	N	ARM repeat superfamily protein
			1/18	PGSC0003DMT400069204	Pi13625, Pi13959	N	COP9 signalosome 5A (CSN5A)
			2/18	PGSC0003DMT400023467	N	N	SF16
Pi07689	RxLRfam42	Y	14/28	Sotub11g014690.1.1	Pi14371	N	tetratricopeptide repeat (TPR)-containing protein
			14/28	PGSC0003DMT400012249	N	N	Mitochondrial small heat shock protein
Pi08943 (AVR2)	RxLRfam7	Y	3/5	PGSC0003DMT400007762	N	N	StBSL3	Turnbull et al., 2019
			2/5	JQ950742	N	N	StBSL1	Saunders et al., 2012
Pi09218	RxLRfam55	Y	1/7	PGSC0003DMT400071362	N	N	Zinc finger protein
			3/7	PGSC0003DMT400001498	Pi03192	N	Nam 1
			3/7	PGSC0003DMT400069511	N	N	Nam 1
Pi09585 (SFI4)	RxLRfam90	Y	18/40	PGSC0003DMT400014995	N	N	2,4-dihydroxyhept-2-ene-1,7-dioic acid aldolase
			1/40	PGSC0003DMT400050359	N	N	Carbon-nitrogen hydrolase family protein
			1/40	PGSC0003DMT400049643	N	N	Myosin VIII-B
			1/40	PGSC0003DMT400003356	N	N	Granule-bound starch synthase 2, chloroplastic/amyloplastic
			4/40	PGSC0003DMT400080547	N	N	Adenosine kinase isoform 2S
			2/40	Sotub06g020870.1.1	N	N	ATP-dependent Clp protease ATP-binding subunit ClpX, putative
			4/40	PGSC0003DMT400026536	N	N	Conserved gene of unknown function
			1/40	PGSC0003DMT400066574	N	N	Twi1 protein
			3/40	PGSC0003DMT400023994	N	N	Ribosomal RNA methyltransferase
			1/40	PGSC0003DMT400014215	N	N	kinesin motor family protein
			1/40	PGSC0003DMT400075611	N	N	Catalase
			1/40	PGSC0003DMT400023575	N	N	Ubiquitin ligase SINAT3
Pi09732	RxLRfam1	N	N/A	N/A	N/A	N/A	#N/A
Pi10232	RxLRfam69	Y	4/5	PGSC0003DMT400024325	N	N	Conserved gene of unknown function
			1/5	PGSC0003DMT400000832	N	N	CONTINUOUS VASCULAR RING
Pi10654	RxLRfam46	Y	4/4	Sotub06g034980.1.1	N	N	#N/A
Pi10673	RxLRsng165	N	N/A	N/A	N/A	N/A	#N/A
Pi11383 (RD2)	RxLRfam6	Y	2/11	KJ504180	N	N	StMap3Ke	King et al., 2014
			5/11	Sotub02g036130.1.1	N	N	protein kinase family protein
			1/11	PGSC0003DMT400036874	N	N	protein kinase/ protein serine/threonine kinase/ protein tyrosine kinase
			3/11	PGSC0003DMT400062863	N	N	Ubiquitin-protein ligase
Pi12731	RxLRfam1	N	N/A	N/A	N/A	N/A	#N/A
Pi12737	RxLRfam43	N	N/A	N/A	N/A	N/A	#N/A
Pi13093	RxLRfam38	Y	11/21	PGSC0003DMT400000852	N	N	Aldehyde dehydrogenase
			9/21	PGSC0003DMT400049815	Pi07387, Pi07550, Pi15287, Pi16663, Pi22922	Y Pi16663 & Pi22922 are family 2	ATP binding protein
			1/21	PGSC0003DMT400024956	N	N	Sinapyl alcohol dehydrogenase 2
Pi13625	not on list	Y	7/16	PGSC0003DMT400069204	Pi07555, Pi13959	N	CSN5 protein
			1/16	PGSC0003DMT400023896	Pi13959	N	CSN5 protein
			2/16	PGSC0003DMT400000652	N	N	MYC2 bHLH protein
			3/16	PGSC0003DMT400048586	N	N	Ubiquitin ligase SINAT3
			1/16	PGSC0003DMT400018049	N	N	Ubiquitin ligase SINAT3
			2/16	PGSC0003DMT400050550	N	N	Enoyl-CoA hydratase/isomerase family protein
Pi13628 (SFI5)	RxLRfam6	Y	14/19	Sotub07g024290.1.1	N	N	protein kinase, putative
			2/19	PGSC0003DMT400075800	Pi18609	N	Conserved gene of unknown function
			1/19	PGSC0003DMT400025104	N	N	Ferredoxin-dependent glutamate synthase 1
Pi13959 (SFI6)	RxLRfam3	Y	9/21	PGSC0003DMT400025137	N	N	Kinesin light chain
			3/21	PGSC0003DMT400077199	N	N	Transcription factor
			7/21	PGSC0003DMT400069204	Pi07555, Pi13625	N	CSN5 protein
			2/21	PGSC0003DMT400023896	Pi13625	N	CSN5 protein
Pi14371 (AVR3a)	RxLRfam58	Y	17/43	PGSC0003DMT400050451	N	N	Pyruvate kinase family protein	Bos et al 2010
			1/43	PGSC0003DMT400088401	N	N	6b-interacting protein 1	Bos et al 2010
			5/43	PGSC0003DMT400058621	N	N	CMPG1b	Bos et al 2010
			4/43	Sotub04g023510.1.1	Pi04339, Pi07550, Pi07555, Pi15287, Pi16705, Pi18215	N	EXOCYST COMPLEX COMPONENT SEC5 (SEC5A)	Bos et al 2010
			4/43	PGSC0003DMT400051951	N	N	Acyl-ACP thioesterase	Bos et al 2010
			3/43	Sotub11g014690.1.1	Pi07689	N	tetratricopeptide repeat (TPR)-containing protein	Bos et al 2010
			2/43	Sotub12g027160.1.1	N	N	Conserved gene of unknown function	Bos et al 2010
			2/43	PGSC0003DMT400038619	N	N	Conserved gene of unknown function	Bos et al 2010
			1/43	PGSC0003DMT400078858	Pi22798	N	Conserved gene of unknown function	Bos et al 2010
			1/43	PGSC0003DMT400068120	N	N	DNA-binding protein smubp-2	Bos et al 2010
			1/43	PGSC0003DMT400074614	N	N	RNA binding protein	Bos et al 2010
			1/43	PGSC0003DMT400029034	N	N	Conserved gene of unknown function	Bos et al 2010
			1/43	PGSC0003DMT400082113	N	N	Cytosolic cysteine synthase	Bos et al 2010
Pi14443	RxLRfam69	N	N/A	N/A	N/A	N/A	#N/A
Pi14736 (RD8)	RxLRfam3	Y	1/1	PGSC0003DMT400060190	N	N	octicosapeptide/Phox/Bem1p (PB1) domain / tetratricopeptide repeat
Pi14833	not on list	N	N/A	N/A	N/A	N/A	#N/A
Pi15110	RxLRfam1	Y	2/3	XM_00635568	N	N	Phox (PX) domain-containing protein
			1/3	PGSC0003DMT400037158	N	N	Steroid binding protein
Pi15123	RxLRfam1	N	N/A	N/A	N/A	N/A	#N/A
Pi15125	RxLRfam1	N	N/A	N/A	N/A	N/A	#N/A
Pi15127	RxLRfam1	N	N/A	N/A	N/A	N/A	#N/A
Pi15278	RxLRfam1	Y	1/13	PGSC0003DMT400025800	N	N	Rop guanine nucleotide exchange factor
			1/13	PGSC0003DMT400048225	Pi00366	N	Dihydrolipoamide acetyltransferase component of pyruvate dehydrogenase
			11/13	PGSC0003DMT400074637	N	N	Beta-ureidopropionase
Pi15287	RxLRfam96	Y	12/35	PGSC0003DMT400074245	Pi04339	N	Translation initiation factor eif-2b alpha subunit
			2/35	PGSC0003DMT400078952	Pi04339, Pi06308,	N	Heat shock protein 70 (HSP70)-interacting protein
			2/35	Sotub04g023510.1.1	Pi04339, Pi07550, Pi07555, Pi14731, Pi16705, Pi18215	N	EXOCYST COMPLEX COMPONENT SEC5 (SEC5A)
			1/35	PGSC0003DMT400009350	Pi04339, Pi07387	N	Putative calcium-dependent protein kinase CPK1 adapter protein 2
			1/35	Sotub04g014020.1.1	Pi07387, Pi07550	N	RabGAP/TBC domain-containing protein
			1/35	PGSC0003DMT400070378	N	N	Glu-rich protein
			1/35	PGSC0003DMT400001475	N	N	UP-9A
			3/35	Sotub04g006510.1.1	Pi06478	N	unknown protein
			5/35	PGSC0003DMT400071377	N	N	Cutin deficient 2
			1/35	PGSC0003DMT400060434	N	N	ATP binding protein
			1/35	PGSC0003DMT400031475	N	N	Nodulation signaling pathway 2 protein
			1/35	PGSC0003DMT400020552	Pi00366	N	S-RNase-binding protein
			1/35	PGSC0003DMT400036702	N	N	Conserved gene of unknown function
			1/35	PGSC0003DMT400049815	Pi07387, Pi07550, Pi13093, Pi16663, Pi22922	Y Pi16663 & Pi22922 are family 2	ATP binding protein
Pi16195	RxLRfam1	N	N/A	N/A	N/A	N/A	#N/A
Pi16240/ 16427	RxLRfam9	N	N/A	N/A	N/A	N/A	#N/A
Pi16294 (AVRvnt1)	RxLRfam97	N	N/A	N/A	N/A	N/A	#N/A
Pi16663 (AVR1)	RxLRfam2	Y	9/40	PGSC0003DMT400003823	N	N	RAB GTPase activator
			5/40	PGSC0003DMT400069947	N	N	protein phosphatase
			2/40	PGSC0003DMT400062666	N	N	XH/XS domain-containing protein
			2/40	PGSC0003DMT400049815	Pi07387, Pi07550, Pi13093, Pi15287, Pi22922	Y Pi16663 & Pi22922 are family 2	ATP binding protein
			1/40	PGSC0003DMT400015733	N	N	CONSTANS interacting protein 6
			1/40	PGSC0003DMT400032782	N	N	Conserved gene of unknown function
			1/40	Sotub10g005670.1.1	N	N	VARICOSE (VCS)
Pi16705	RxLRfam1	Y	4/15	Sotub08g018930.1.1	N	N	ENTH/VHS/GAT family protein
			1/15	Sotub01g009460.1.1	N	N	Rho GTPase activation protein (RhoGAP) with PH domain
			8/15	Sotub04g023510.1.1	Pi04339, Pi07550, Pi07555, Pi14731, Pi15287, Pi18215	N	EXOCYST COMPLEX COMPONENT SEC5 (SEC5A);
			1/15	PGSC0003DMT400039968	N	N	Lrr receptor protein kinase
			1/15	PGSC0003DMT400035767	N	N	Ankyrin repeat-containing protein
Pi16737	RxLRfam8	N	N/A	N/A	N/A	N/A	#N/A
Pi17309	RxLRfam1	Y	9/10	PGSC0003DMT400072865	Pi17316	Y Pi17309 and Pi17316 are family 1	StVIK
			1/10	Sotub03g005590.1.1	N	N	magnesium transporter
Pi17316	RxLRfam1	Y	17/18	PGSC0003DMT400072865	Pi17309	Y Pi17309 and Pi17316 are family 1	StVIK	Murphy et al., 2018
			1/18	PGSC0003DMT400037705	N	N	50S ribosomal protein L15
Pi18215 (SFI7)	RxLRfam124	Y	1/22	PGSC0003DMT400038144	N	N	Myosin XI-2
			2/22	Sotub01g042280.1.1	Pi04339	N	SIGNAL RESPONSIVE 1 (SR1)
			1/22	PGSC0003DMT400060303	N	N	Isocitrate lyase and phosphorylmutase
			4/22	PGSC0003DMT400026666	N	N	Sulfite reductase
			4/22	PGSC0003DMT400038627	N	N	Conserved gene of unknown function
			3/22	PGSC0003DMT400046670	Pi04339	N	Zinc ion binding protein
			1/22	Sotub04g023510.1.1	Pi04339, Pi07550, Pi07555, Pi14731, Pi15287, Pi16705	N	EXOCYST COMPLEX COMPONENT SEC5 (SEC5A)
			3/22	PGSC0003DMT400020195	N	N	6b-interacting protein 1
			1/22	PGSC0003DMT400040071	N	N	Signal recognition particle 68 kDa protein
			1/22	PGSC0003DMT400079254	N	N	Conserved gene of unknown function
Pi18609	RxLRfam26	Y	3/8	PGSC0003DMT400024170	N	N	Argininosuccinate lyase
			1/8	PGSC0003DMT400023018	N	N	Metallothionein
			1/8	PGSC0003DMT400075800	Pi13628	N	Conserved gene of unknown function
			1/8	PGSC0003DMT400043571	N	N	Glu-rich protein
			1/8	PGSC0003DMT400035751	Pi04339, Pi07387	N	COL domain class transcription factor
			1/8	PGSC0003DMT400035650	N	N	Chilling-responsive protein
Pi19800	RxLRfam50	N	N/A	N/A	N/A	N/A	#N/A
Pi20300 (AVRblb2)	RxLRfam5	N	N/A	N/A	N/A	N/A	#N/A
Pi20303 (AVRblb2; SFI8)	RxLRfam5	N	N/A	N/A	N/A	N/A	#N/A
Pi21388 (IPIO-1; AVRblb1)	RxLRfam54	Y	7/17	PGSC0003DMT400027581	N	N	Calcium-binding allergen Ole e
			7/17	Sotub11g019170.1.1	N	N	DYNAMIN-RELATED PROTEIN 3A (DRP3A)
			1/17	PGSC0003DMT400015210	PiIPIO4	Y Pi21388 and IPIO4 are family 54	Fk506 binding protein
			2/17	PGSC0003DMT400054792	PiIPIO4	Y Pi21388 and IPIO4 are family 54	BCS1 protein
PiIPIO-4 (not in reference strain)	RxLRfam54	Y	24/26	PGSC0003DMT400015210	Pi21388	Y Pi21388 and IPIO4 are family 54	Fk506 binding protein
			2/26	PGSC0003DMT400054792	Pi21388	Y Pi21388 and IPIO4 are family 54	BCS1 protein
Pi21740	RxLRfam1	N	N/A	N/A	N/A	N/A	#N/A
Pi22798	RxLRsng157	Y	1/24	PGSC0003DMT400078989	N	N	Homeobox protein knotted-1-like LET12
			7/24	PGSC0003DMT400007130	N	N	Importin alpha 1
			9/24	PGSC0003DMT400038785	N	N	Importin alpha 2
			2/24	PGSC0003DMT400076860	N	N	Importin alpha
			2/24	Sotub08g007700.1.1	N	N	unknown protein
			1/24	PGSC0003DMT400078858	Pi14731	N	Conserved gene of unknown function
			1/24	PGSC0003DMT400042138	N	N	F-box-containing protein 2
			1/24	Sotub06g023100.1.1	Pi04339	N	golgin candidate 5 (GC5)
Pi22922	RxLRfam2	Y	2/10	PGSC0003DMT400029402	N	N	Pseudo-response regulator 9
			1/10	PGSC0003DMT400042877	N	N	PAKRP1L
			2/10	PGSC0003DMT400015659	N	N	PRA1 family protein D
			1/10	PGSC0003DMT400049815	Pi07387, Pi07550, Pi13093, Pi15287, Pi16663	Y Pi16663 & Pi22922 are family 2	ATP binding protein
			2/10	Sotub08g007630.1.1	N	N	CONTAINS InterPro DOMAIN/s: Prefoldin (InterPro:IPR009053)
			1/10	PGSC0003DMT400009635	N	N	DNA-binding protein
			1/10	PGSC0003DMT400023748	Pi07387	N	Conserved gene of unknown function
Pi22926	RxLRfam52	Y	12/24	PGSC0003DMT400046837	N	N	Elongation factor TuA, chloroplastic
			2/24	PGSC0003DMT400061015	N	N	StMAP3Kβ2	Ren et al., 2019
			8/24	PGSC0003DMT400092196	N	N	Elongation factor TuB, chloroplastic
			1/24	Sotub01g025420.1.1	N	N	serine carboxypeptidase-like 40 (scpl40)

## Sheet: Table S2B
Effectors that interact with a shared target (a)	Effectors in the same RxLR family (Y/N)	Interactor Identity	Potato Annotation
Pi00366, Pi07387, Pi07550	N	PGSC0003DMT400001720	Phox domain-containing protein
Pi00366, Pi15287	N	PGSC0003DMT400020552	S-RNase-binding protein
Pi00366, Pi15278	N	PGSC0003DMT400048225	Dihydrolipoamide acetyltransferase component of pyruvate dehydrogenase
Pi03192, Pi09218	N	PGSC0003DMT400001498	StNTP1
Pi04339, Pi15287	N	PGSC0003DMT400074245	Translation initiation factor eif-2b alpha subunit
Pi04339, Pi07387	N	PGSC0003DMT400078269	NN mitogen-activated protein kinase
Pi04339, Pi18215	N	PGSC0003DMT400046670	Zinc ion binding protein
Pi04339, Pi06308, Pi15287	N	PGSC0003DMT400078952	Heat shock protein 70 (HSP70)-interacting protein
Pi04339, Pi22798	N	Sotub06g023100.1.1	golgin candidate 5 (GC5)
Pi04339, Pi07387, Pi18609	N	PGSC0003DMT400035751	COL domain class transcription factor
Pi04339, Pi07550, Pi07555, Pi14731, Pi15287, Pi16705, Pi18215	N	Sotub04g023510.1.1	EXOCYST COMPLEX COMPONENT SEC5 (SEC5A)
Pi04339, Pi18215	N	Sotub01g042280.1.1	SIGNAL RESPONSIVE 1 (SR1)
Pi04339, Pi07387, Pi15287	N	PGSC0003DMT400009350	Putative calcium-dependent protein kinase CPK1 adapter protein 2
Pi06308, Pi07387, Pi07550	N	PGSC0003DMT400065934	UvrB/uvrC motif family protein
Pi06308, Pi07550	N	PGSC0003DMT400033343	Conserved gene of unknown function
Pi06478, Pi15287	N	Sotub04g006510.1.1	unknown protein
Pi07387, Pi07550, Pi13093, Pi15287, Pi16663, Pi22922	Y Pi16663 & Pi22922 are RxLRfam2	PGSC0003DMT400049815	ATP binding protein
Pi07387, Pi22922	N	PGSC0003DMT400023748	Conserved gene of unknown function
Pi07387, Pi07550, Pi15287	N	Sotub04g014020.1.1	RabGAP/TBC domain-containing protein
Pi07555, Pi13625, Pi13959	N	PGSC0003DMT400069204	COP9 signalosome 5A (CSN5A)
Pi07689, Pi14371	N	Sotub11g014690.1.1	tetratricopeptide repeat (TPR)-containing protein
Pi13625, Pi13959	N	PGSC0003DMT400023896	CSN5 protein
Pi13628, Pi18609	N	PGSC0003DMT400075800	Conserved gene of unknown function
Pi14371, Pi22798	N	PGSC0003DMT400078858	Conserved gene of unknown function
Pi17309, Pi17316	Y Pi17309 and Pi17316 are RxLRfam1	PGSC0003DMT400072865	StVIK
Pi21388, PiIPIO4	Y Pi21388 and IPIO4 are RxLRfam54	PGSC0003DMT400015210	Fk506 binding protein
Pi21388, PiIPIO4	Y Pi21388 and IPIO4 are RxLRfam54	PGSC0003DMT400054792	BCS1 protein
(a) Effectors interacting with a shared target and belong to different RxLR families are coloured blue, those which share a target but belong to the same family are coloured red.

## Sheet: Table S2C
PiRXLR Family	Number of effectors from each family screened	Number of effectors with no targets	Number of shared targets	Number of different targets	Total number of targets	Percentage shared targets	Percentage different targets
RxLRfam1	13	8	1	12	13	7.69231	92.3077
RxLRfam2	2	0	1	12	13	7.69231	92.3077
RxLRfam3	2	0	0	5	5	0	100
RxLRfam5	4	3	0	4	4	0	100
RxLRfam6	2	0	0	7	7	0	100
RxLRfam52	2	0	0	18	18	0	100
RxLRfam54	2	0	2	2	4	50	50
RxLRfam69	2	1	0	2	2	0	100
RxLRfam80	2	0	0	10	10	0	100
