# Supplementary material for: Exploiting breakdown in nonhost effector–target interactions to boost host disease resistance
Source: Proc Natl Acad Sci U S A. 2022 Aug 22;119(35):e2114064119. doi: 10.1073/pnas.2114064119 (PMC9436328; doi:10.1073/pnas.2114064119)
Supplement: Supplementary File [file pnas.2114064119.sd03.xlsx]

## Sheet: Table S3
Table S3: Summary of the AtOrth Matrix Y2H screen			Table S3: Summary of the cAtOrth MoY2H screen.
P. infestans RXLR interacting in original potato Y2H screen	Potato Interactor Identity	Potato Annotation	Length of longest Potato interacting clone(*) in amino acids (aa)	Arabidopsis top match (cAtOrth)a	Arabidopsis annotation	GO Terms (biological process)	RBBH or BBH	EnsemblPlants predicted cAtOrth ($)	Cloned and screened in Y2H (Y/N)	Interaction Maintained with P. infestans effector and cAtOrth	cAtOrth Interacts in MoY2H with additional P. infestans effectors	cAtOrth Interacts in MoY2H with HaRxLR effectors	cAtOrth Interacts in MoY2H with HaRxLR effectors (by allele)	Interaction category of cAtOrth (1-4)
Pi00366, Pi07387, Pi07550	PGSC0003DMT400001720	Phox domain-containing protein	306 -752 aa*	AT3G15920	Phox (PX) domain-containing protein;(source:Araport11)	biological regulation, signal transduction, transport,response to stimulus,cell communication	RBBH	AT3G15920	Y	No	No	No	No	4
Pi00366, Pi15287	PGSC0003DMT400020552	S-RNase-binding protein	Full length 1-341 aa	AT1G45976	SBP1, S-ribonuclease binding protein 1;(source:Araport11)	N/A	RBBH	AT1G45976	Y	No	No	No	No	4
Pi00366, Pi15278	PGSC0003DMT400048225	Dihydrolipoamide acetyltransferase component of pyruvate dehydrogenase	291-552 aa	AT3G13930	MTE2-2, Encodes a subunit of the mitochondrial pyruvate dehydrogenase complex.	N/A	RBBH	AT3G13930$	Y	No	No	No	No	4
Pi00366	PGSC0003DMT400053141	Tropinone reductase homolog	Full length 1-263 aa	AT5G06060	NAD(P)-binding Rossmann-fold superfamily protein;(source:Araport11)	N/A	BBH	No predicted orthologue	Y	No	No	No	No	4
Pi02860	PGSC0003DMT400041634	14-3-3 protein	Full length 1-249 aa*	AT5G65430	ATMIN10, General Regulatory Factor 8, member of 14-3-3 proteins. This protein is reported to interact with the BZR1 transcription factor involved in brassinosteroid signaling and may affect the nucleocytoplasmic shuttling of BZR1	brassinosteroid mediated signaling pathway, response to cold	RBBH	No predicted orthologue	Y	Pi02860	No	No	No	1
Pi02860	PGSC0003DMT400005804	Mutt domain protein	26-328 aa	AT5G47240	AtNUDT8, NUDX8, nudix hydrolase homolog 8;(source:Araport11)	response to stimulus	RBBH	AT5G47240	Y	No	No	No	No	4
Pi02860	Sotub02g031050.1.1	StNRL1	4-596 aa*	AT5G67385	NCH1, NRL protein for chloroplast movement 1, Phototropic-responsive NPH3 family protein;(source:Araport11)	response to stimulus	BBH	Potato ID not in database	Y	Pi02860	No	No	No	1
Pi02860	PGSC0003DMT400010359	Root phototropism protein	Full length 1-578 aa	AT3G08570	Phototropic-responsive NPH3 family protein;(source:Araport11)	protein ubiquitination	BBH	AT3G08570$	N	N/A	N/A	N/A	N/A	N/A
Pi02860	PGSC0003DMT400076577	Basic-leucine zipper	66-259 aa	AT5G44080	Basic-leucine zipper (bZIP) transcription factor family protein;(source:Araport11)	positive regulation of transcription	BBH	No predicted orthologue	Y	No	No	No	No	4
Pi02860	PGSC0003DMT400040524	ADP-ribosylation factor	Full length 1-165 aa	AT5G37680	AtARLA1A, ADP-Ribosylation factor-like A1A, A member of ARF-like GTPase family. A thaliana has 21 members, in two subfamilies, ARF and ARL GTPases.	transport,response to stimulus	BBH	AT5G37680	N	N/A	N/A	N/A	N/A	N/A
Pi03192, Pi09218	PGSC0003DMT400001498	StNTP1	23-638 aa*	AT5G24590	AtTIP, TCV-Interacting Protein, AtNAC91. Interacts with turnip crinkle virus (TCV) capsid protein. Transcription factor involved in regulating the defense response of Arabidopsis to TCV.	biological process involved in symbiotic interaction, biological regulation,response to stimulus	RBBH	AT5G24590$	Y	No	No	No	No	4
Pi03192	PGSC0003DMT400079997	StNTP2	336-598 aa*	AT1G34190	NAC domain containing protein 17. Encodes a NAC domain transcription factor that regulates the mitochondrial retrograde response and coordinates organellar functions and stress responses.	biological regulation, signal transduction,response to stimulus,cellular response to oxygen-containing compound,cell communication	RBBH	AT1G34190$	Y	No	No	HaRxL15	HaRxL15, HaRxL15_Maks9	3
Pi03192	PGSC0003DMT400043682	Nam 6	245-479 aa	AT1G34190	NAC domain containing protein 17. Encodes a NAC domain transcription factor that regulates the mitochondrial retrograde response and coordinates organellar functions and stress responses.	biological regulation, signal transduction,response to stimulus,cellular response to oxygen-containing compound,cell communication	BBH	AT1G34190$	Y	No	No	HaRxL15	HaRxL15, HaRxL15_Maks9	3
Pi04089	PGSC0003DMT400066837	StKRBP1	Full length 1-445 aa*	AT5G15270	RNA-binding KH domain-containing protein;(source:Araport11)	regulation of gene expression	BBH	No predicted orthologue	Y	No	No	No	No	4
Pi04089	PGSC0003DMT400015074	MRNA-decapping enzyme	Full length 1-369 aa	AT1G08370	DCP1, involved in mRNA decapping. DCP1 forms a mRNA decapping complex with DCP2 (At5g13570) and VCS (VARICOSE) (At3g13300). However, unlike DCP2, DCP1 itself does not have mRNA decapping activity in vitro. DCP1, DCP2 and VCS colocalize in cytoplasmic loci, which are putative Arabidopsis mRNA processing bodies. Null mutants of DCP1, DCP2, and VCS accumulate capped mRNAs with a reduced degradation …	biological regulation, positive regulation of molecular function, nucleic acid metabolic process,response to stimulus	RBBH	No predicted orthologue	Y	No	No	No	No	4
Pi04089	PGSC0003DMT400022844	Dcp1-like decapping family	Full length 1-199 aa	AT1G08370	DCP1, involved in mRNA decapping. DCP1 forms a mRNA decapping complex with DCP2 (At5g13570) and VCS (VARICOSE) (At3g13300). However, unlike DCP2, DCP1 itself does not have mRNA decapping activity in vitro. DCP1, DCP2 and VCS colocalize in cytoplasmic loci, which are putative Arabidopsis mRNA processing bodies. Null mutants of DCP1, DCP2, and VCS accumulate capped mRNAs with a reduced degradation …	biological regulation, positive regulation of molecular function, nucleic acid metabolic process,response to stimulus	BBH	No predicted orthologue	Y	No	No	No	No	4
Pi04089	PGSC0003DMT400009646	Heat shock protein binding protein	6-825 aa	AT5G42480	ARC6, ACCUMULATION AND REPLICATION OF CHLOROPLASTS 6, Shows homology to the cyanobacterial cell division protein Ftn2, mutant only has two mesophyll cell chloroplasts.	chloroplast fission, chloroplast organization	RBBH	AT5G42480	Y	No	Pi06308	HaRxLL494	HaRxLL494	2
Pi04314	PGSC0003DMT400078199	StPP1c-1	Full length 1-310 aa*	AT5G59160	PPO, Protoporphyrinogen oxidase, TOPP2, Encodes the catalytic subunit of a Type 1 phosphoprotein Ser/Thr phosphatase, expressed in roots, shoots and flowers.	protein dephosphorylation	RBBH	AT5G59160$	Y	Pi04314	No	No	No	1
Pi04314	PGSC0003DMT400053683	Serine/threonine-protein phosphatase PP1 isozyme 1	Full length 1-261 aa	AT5G59160	PPO, Protoporphyrinogen oxidase, TOPP2, Encodes the catalytic subunit of a Type 1 phosphoprotein Ser/Thr phosphatase, expressed in roots, shoots and flowers.	protein dephosphorylation	BBH	AT1G64040	Y	Pi04314	No	No	No	1
Pi04314	PGSC0003DMT400017290	StPP1c-2	Full length 1-304 aa*	AT2G39840	TOPP4, Encodes the catalytic subunit of a Type 1 phosphoprotein Ser/Thr phosphatase, expressed in roots, shoots and flowers. The mRNA is cell-to-cell mobile.	biological regulation, signal transduction,response to stimulus, cellular response to oxygen-containing compound,cell communication	BBH	AT2G39840	Y	Pi04314	No	No	No	1
Pi04314	PGSC0003DMT400060163	StPP1c-3	Full length 1-325 aa*	AT2G39840	TOPP4, Encodes the catalytic subunit of a Type 1 phosphoprotein Ser/Thr phosphatase, expressed in roots, shoots and flowers. The mRNA is cell-to-cell mobile.	biological regulation, signal transduction,response to stimulus, cellular response to oxygen-containing compound,cell communication	RBBH	No predicted orthologue	Y	Pi04314	No	No	No	1
Pi04339	PGSC0003DMT400018569	Calmodulin	Full length 1-149 aa	AT2G27030	CAM5, a calmodulin that has higher affinity to kinesin-like calmodulin binding motor protein than CAM4 or CAM6. The mRNA is cell-to-cell mobile.	biological regulation, signal transduction,response to stimulus,cell communication	BBH	No predicted orthologue	Y	No	No	No	No	4
Pi04339	PGSC0003DMT400058435	Calmodulin-5/6/7/8	Full length 1-149 aa	AT2G27030	CAM5, a calmodulin that has higher affinity to kinesin-like calmodulin binding motor protein than CAM4 or CAM6. The mRNA is cell-to-cell mobile.	biological regulation, signal transduction,response to stimulus,cell communication	BBH	AT3G43810	Y	No	No	No	No	4
Pi04339	PGSC0003DMT400046278	Calmodulin	Full length 1-77 aa	AT3G43810	CAM7, EF hand domain protein encodes a calmodulin. Can functionally complement a yeast CaM mutant. Z-BOX BINDING FACTOR 3, ZBF3	biological regulation,signal transduction,response to stimulus,cell communication	BBH	AT2G41090	Mukhtar et al (2011); Weβling et al (2014)	Pi04339	Pi09218	No	No	1
Pi04339, Pi15287	PGSC0003DMT400074245	Translation initiation factor eif-2b alpha subunit	19-399 aa	AT1G72340	NagB/RpiA/CoA transferase-like superfamily protein;(source:Araport11)	biological regulation	RBBH	AT1G72340$	N	N/A	N/A	N/A	N/A	N/A
Pi04339	PGSC0003DMT400013465	Sec10	13-838 aa	AT5G12370	Sec10, exocyst complex component;(source:Araport11)	vesicle-mediated transport to the plasma membrane	RBBH	AT5G12370	Y	Pi04339	Pi21388	HaRxL62	HaRxL62	2
Pi04339	PGSC0003DMT400024037	Conserved gene of unknown function	87-402 aa	AT1G32160	DUF760, beta-casein;(source:Araport11)	biological regulation, transport,response to stimulus	RBBH	AT1G32160	Y	No	No	No	No	4
Pi04339	Sotub09015130.1.1	unknown protein	365-630 aa	AT1G03290	ELKS/Rab6-interacting/CAST family protein;(source:Araport11)	regulation of transcription by RNA polymerase II	BBH	Potato ID not in database	Y	No	No	No	No	4
Pi04339, Pi07387	PGSC0003DMT400078269	NN mitogen-activated protein kinase	Full length 1-635 aa*	AT5G58350	WNK4, WITH NO LYSINE (K) KINASE 4, member of the WNK family (9 members in all) of protein kinases, the structural design of which is clearly distinct from those of other known protein kinases, such as receptor-like kinases and mitogen-activated protein kinases. Its transcription is under the control of circadian rhythms.	biological regulation, signal transduction,response to stimulus,cell communication	RBBH	AT5G58350	Y	Pi07387	No	No	No	1
Pi04339	PGSC0003DMT400034806	Metalloendopeptidase	35-314 aa	AT3G27110	PGM48 is a member of a plant specific clade of metallo-endopeptidase proteins. It is found in plastoglobules. Analysis of over-expression and loss of function phenotypes suggests PGM48 may have a role in positively regulating senescence.	CAAX-box protein processing	RBBH	AT3G27110	Y	No	No	No	No	4
Pi04339, Pi18215	PGSC0003DMT400046670	Zinc ion binding protein	Full length 1-862 aa	AT4G24690	NBR1, a selective autophagy substrate. The mRNA is cell-to-cell mobile.	transport	RBBH	AT4G24690	Y	No	Pi09218	No	No	1
Pi04339, Pi06308, Pi15287	PGSC0003DMT400078952	Heat shock protein 70 (HSP70)-interacting protein	Full length 1-811 aa	AT4G32070	PHOX4, Encodes one of the 36 carboxylate clamp (CC)-tetratricopeptide repeat (TPR) proteins (Prasad 2010, Pubmed ID: 20856808) with potential to interact with Hsp90/Hsp70 as co-chaperones.	biological_process	RBBH	AT5G20360	N	N/A	N/A	N/A	N/A	N/A
Pi04339	PGSC0003DMT400003652	Heat shock protein	506-979 aa	AT5G15450	APG6, AtCLPB3, Encodes a chloroplast-targeted Hsp101 homologue. Functions as a molecular chaperone involved in plastid differentiation mediating internal thylakoid membrane formation and conferring thermotolerance to chloroplasts during heat stress. APG6 is constitutively expressed in the root tips, the organ boundary region, the reproductive tissues of mature plants where plastids exist as propl…	response to stimulus	RBBH	AT5G15450	Y	No	No	No	No	4
Pi04339	PGSC0003DMT400081998	Ubiquitin ligase SINAT2	86-308 aa	AT3G58040	SINAT2, Encodes a RING finger domain containing protein that interacts with AtRAP2.2. The mRNA is cell-to-cell mobile.	biological regulation	RBBH	No predicted orthologue	Y	No	No	HaRxL65	HaRxL65	3
Pi04339, Pi22798	Sotub06g023100.1.1	golgin candidate 5 (GC5)	697-1011 aa	AT1G79830	GC5, This gene is predicted to encode a protein that functions as a Golgi apparatus structural component known as a golgin in mammals and yeast. A fluorescently-tagged version of GC5 co-localizes with Golgi markers, and this localization appears to be replicated using the C-terminal (139 aa) portion of the protein. The C-terminal portion of the protein can also specifically interact with two memb…	biological_process	BBH	Potato ID not in database	N	N/A	N/A	N/A	N/A	N/A
Pi04339, Pi07387, Pi18609	PGSC0003DMT400035751	COL domain class transcription factor	Full length 1-206 aa	AT4G27310	BBX28, Encodes a B-box domain protein that negatively regulates photomorphogenic development by interfering with the binding of the transcription factor HY5 to target gene promoters. Degradation of BBX28 in darkness is dependent on COP1 and occurs via the 26S proteasome pathway. BBX28 acts as a key factor in the COP1-HY5 regulatory hub by maintaining proper HY5 activity to ensure normal photomorp…	negative regulation of photomorphogenesis and transcription, DNA-templated, seedling development	BBH	No predicted orthologue	Y	No	No	No	No	4
Pi04339, Pi07550, Pi07555, Pi14731, Pi15287, Pi16705, Pi18215	Sotub04g023510.1.1	EXOCYST COMPLEX COMPONENT SEC5 (SEC5A)	Full length 1-1107 aa	AT1G76850	SEC5A, Exocyst complex component SEC5, Encodes a member of the exocyst complex gene family. The mRNA is cell-to-cell mobile.	vesicle-mediated transport to the plasma membrane, cell communication	BBH	Potato ID not in database	Mukhtar et al (2011); Weβling et al (2014)	No	No	ATR1, HaRxL62 HaRxLL470	ATR1_Aswa1, HaRxL62 HaRxLL470_Waco9	3
Pi04339, Pi18215	Sotub01g042280.1.1	SIGNAL RESPONSIVE 1 (SR1)	168-1040 aa	AT2G22300	SIGNAL RESPONSIVE 1, SR1, CALMODULIN-BINDING TRANSCRIPTION ACTIVATOR 3, CAMTA3, Encodes a putative CAM binding transcription factor. Loss of function mutations show enhanced resistance to fungal and bacterial pathogens suggesting that CAMTA functions to suppress defense responses.	biological regulation, regulation of defense response, signal transduction,response to stimulus,cellular response to oxygen-containing compound,cell communication	BBH	Potato ID not in database	N	N/A	N/A	N/A	N/A	N/A
Pi04339, Pi07387, Pi15287	PGSC0003DMT400009350	Putative calcium-dependent protein kinase CPK1 adapter protein 2	110-344 aa	AT2G17990	ATCAP2, CALCIUM-DEPENDENT PROTEIN KINASE 1 ADAPTOR PROTEIN 2, Calcium-dependent protein kinase 1 adaptor protein involved in vacuolar transport and lytic vacuole biogenesis.	lytic vacuole organization, vacuolar transport, negative gravitropism, response to red or far red light	RBBH	AT2G17990$	Y	No	No	ATR13, HaRxL48, HaRxL54, HaRxLL60	ATR13_Noks1, HaRxL48, HaRxL54, HaRxLL60	3
Pi06087	PGSC0003DMT400000146	StUBK	19-892 aa*	AT2G45910	AtPUB33, U-box domain-containing protein kinase family protein;(source:Araport11)	protein phosphorylation, protein ubiquitination	RBBH	AT2G45910	Y	No	No	No	No	4
Pi06087	PGSC0003DMT400057488	Conserved gene of unknown function	285-692 aa	AT1G50660	actin cytoskeleton-regulatory complex pan-like protein;(source:Araport11)	N/A	BBH	AT1G50660$	Y	No	No	No	No	4
Pi06099	PGSC0003DMT400061712	Phytochrome B	575-1130 aa*	AT2G18790	PHYB, PHYTOCHROME B, Red/far-red photoreceptor involved in the regulation of de-etiolation. Exists in two inter-convertible forms: Pr and Pfr (active). Involved in the light-promotion of seed germination and in the shade avoidance response. Promotes seedling etiolation in both the presence and absence of phytochrome A. Overexpression results in etiolation under far-red light. Accumulates in the n…	biological regulation, regulation of defense response, signal transduction, transport,response to stimulus,cellular response to oxygen-containing compound,cell communication	RBBH	AT2G18790$	Y	Pi06099	No	No	No	1
Pi06099	PGSC0003DMT400005001	Uricase	8-307 aa	AT2G26230	UOX, Encodes a urate oxidase that is involved in peroxisome maintenance.	peroxisome organization, urate catabolic process	RBBH	AT2G26230	Y	No	No	No	No	4
Pi06099	PGSC0003DMT400072395	Serine/threonine protein kinase	361-1005 aa	AT3G52890	KCBP-interacting protein kinase interacts specifically with the tail region of KCBP	protein phosphorylation	RBBH	AT3G52890$	Y	No	No	No	No	4
Pi06308, Pi07387, Pi07550	PGSC0003DMT400065934	UvrB/uvrC motif family protein	Full length 1-778 aa	AT5G25070	neurofilament light protein;(source:Araport11)	biological_process	RBBH	AT5G25070	N	N/A	N/A	N/A	N/A	N/A
Pi06308	PGSC0003DMT400037390	Potyviral helper component protease-interacting protein 2	376-862 aa	AT4G27060	AtTORTIFOLIA 1, a plant-specific microtubule-associated protein that regulates the orientation of cortical microtubules and the direction of organ growth. The protein plays a role in control of microtubule dependent anisotropic cell elongation. spr2 mutant rosette leaves, cauline leaves, roots, petioles and petals curl in an anticlockwise direction.	circumnutation, multicellular organism development, unidimensional cell growth	RBBH	AT4G27060$	Y	No	No	HaRxL156	HaRxL156	3
Pi06308, Pi07550	PGSC0003DMT400033343	Conserved gene of unknown function	Full length 1-399 aa	AT5G61200	myosin heavy chain-like protein;(source:Araport11)	biological_process	RBBH	AT5G61200$	N	N/A	N/A	N/A	N/A	N/A
Pi06308	PGSC0003DMT400052309	Succinic semialdehyde reductase isofom1	4-287 aa	AT3G25530	AtGHBDH, Encodes gamma-hydroxybutyrate dehydrogenase. Contains a NADP-binding domain. GHBDH is proposed to function in oxidative stress tolerance.	response to stimulus	RBBH	AT3G25530	Mukhtar et al (2011); Weβling et al (2014)	No	No	No	No	4
Pi06478, Pi15287	Sotub04g006510.11	unknown protein	12-668 aa	AT2G21720	ArgH (DUF639);(source:Araport11)	biological_process	BBH	Potato ID not in database	N	N/A	N/A	N/A	N/A	N/A
Pi06478	PGSC0003DMT400007983	AML1	Full length 1-842 aa	AT1G29400	AML5, MEI2-LIKE PROTEIN 5, A member of mei2-like gene family, predominantly plant-based family of genes encoding RNA binding proteins with characteristic presence of a highly conserved RNA binding motif first described in the mei2 gene of the fission yeast S. pombe. In silico analyses reveal nine mei2 -like genes in A. thaliana. They were grouped into four distinct clades, based on overall sequen…	biological regulation,nucleic acid metabolic process	RBBH	AT1G29400	Mukhtar et al (2011)	No	No	No	No	4
Pi06478	PGSC0003DMT400007982	AML1	4-851 aa	AT1G29400	AML5, MEI2-LIKE PROTEIN 5, A member of mei2-like gene family, predominantly plant-based family of genes encoding RNA binding proteins with characteristic presence of a highly conserved RNA binding motif first described in the mei2 gene of the fission yeast S. pombe. In silico analyses reveal nine mei2 -like genes in A. thaliana. They were grouped into four distinct clades, based on overall sequen…	biological regulation,nucleic acid metabolic process	BBH	AT1G29400	Mukhtar et al (2011)	No	No	No	No	4
Pi06478	PGSC0003DMT400047889	Conserved gene of unknown function	36-235 aa	AT3G26510	Octicosapeptide/Phox/Bem1p family protein;(source:Araport11)	biological_process	RBBH	No predicted orthologue	Y	No	No	No	No	4
Pi06478	PGSC0003DMT400043688	Conserved gene of unknown function	Full length 1-811 aa	AT3G01680	AtSEOR1, SIEVE-ELEMENT-OCCLUSION-RELATED 1, Encodes a protein localized to phloem filaments that is required for phloem filament formation. The mRNA is cell-to-cell mobile.	phloem development	BBH	No predicted orthologue	Y	No	No	HaRxLL482	HaRxLL482	3
Pi06478	PGSC0003DMT400056799	Transketolase, chloroplastic	Full length 1-741 aa	AT3G60750	AtTKL1, TRANSKETOLASE 1, Transketolase;(source:Araport11)	response to stimulus	RBBH	AT3G60750$	Y	No	No	No	No	4
Pi07387	PGSC0003DMT400002898	RNA binding	692-883 aa	AT3G23070	AtCFM3A, Encodes a CRM domain protein involved in group IIB intron splicing in chloroplasts.	nucleic acid metabolic process	RBBH	AT3G23070$	N	N/A	N/A	N/A	N/A	N/A
Pi07387	PGSC0003DMT400022249	Conserved gene of unknown function	Full length 1-224 aa	AT4G13540	ADR, ANTHER DEHISCENCE REPRESSOR, a peroxisome localized, myristoylated protein. It is expressed in flowers and plays a role in suppressing ROS accumulation in anthers.	cellular detoxification of hydrogen peroxide, negative regulation of anther dehiscence	RBBH	AT4G13540$	Y	No	No	No	No	4
Pi07387	Sotub10g018090.1.1	Kinesin family protein	417-1065 aa	AT4G39050	KIN7.4, Kinesin motor family protein;(source:Araport11)	biological regulation	RBBH	Potato ID not in database	Y	Pi07387	Pi06308, Pi07550, Pi22798, Pi22922	ATR13, HaRxL60, HaRxL73, HaRxL79, HaRxL156, HaRxLL60	ATR13_Noks1, HaRxL60_Maks9, HaRxL73, HaRxL79, HaRxL156, HaRxLL60	2
Pi07387	Sotub09g015130.1.1	unknown protein	366-630 aa	AT4G02880	ELKS/Rab6-interacting/CAST family protein;(source:Araport11)	regulation of transcription by RNA polymerase II	RBBH	Potato ID not in database	Y	No	No	No	No	4
Pi07387	PGSC0003DMT400039937	MAPKKK5	308-630 aa	AT5G66850	MAPKKK5, Encodes a member of the MEKK subfamily that functions redundantly with MAPKKK3 to activate MPK3/6 downstream of multiple pattern recognition receptors and confer resistance to both bacterial and fungal pathogens.	biological regulation, regulation of defense response,signal transduction, positive regulation of molecular function,response to stimulus,cellular response to oxygen-containing compound,cell communication	RBBH	No predicted orthologue	Mukhtar et al (2011); Weβling et al (2014)	Pi07387	No	No	No	1
Pi07387, Pi07550, Pi13093, Pi15287, Pi16663, Pi22922	PGSC0003DMT400049815	ATP binding protein	1311-2067 aa	AT1G03080	NET1D, NETWORKED 1D, kinase interacting (KIP1-like) family protein;(source:Araport11)	biological regulation,response to stimulus	RBBH	AT1G03080$	N	N/A	N/A	N/A	N/A	N/A
Pi07387, Pi22922	PGSC0003DMT400023748	Conserved gene of unknown function	8-772 aa	AT5G49830	EXO84B, Encodes a member of the exocyst complex gene family.	vesicle-mediated transport to the plasma membrane, cell communication	RBBH	AT5G49830	N	N/A	N/A	N/A	N/A	N/A
Pi07387, Pi07550, Pi15287	Sotub04g014020.1.1	RabGAP/TBC domain-containing protein	2-227 aa	AT3G55020	Ypt/Rab-GAP domain of gyp1p superfamily protein;(source:Araport11)	N/A	RBBH	Potato ID not in database	N	N/A	N/A	N/A	N/A	N/A
Pi07387	Sotub11g020730.1.1	Rho GTPase activation protein (RhoGAP) with PH domain	64-266 aa	AT5G19390	Encodes a protein with similarity to REN1, a Rho GTPase activating protein.It is cytoplasmic and plasma membrane associated in interphase, but during mitosis localizes to the CDZ/CDS in a POK-dependent manner.	biological regulation, signal transduction,response to stimulus,cell communication	RBBH	Potato ID not in database	Mukhtar (2011) Weβling (2014)	No	No	No	No	4
Pi07550	Sotub01g044170.1.1	myosin heavy chain-related maternal effect embryo arrest 13 (MEE13)	Full length 1-660 aa	AT2G14680	MEE13, MATERNAL EFFECT EMBRYO ARREST 13, myosin heavy chain-like protein;(source:Araport11)	embryo development ending in seed dormancy	RBBH	Potato ID not in database	Y	No	No	No	No	4
Pi07550	Sotub11g016810.1.1	Kinesin motor family protein	429-1069 aa	AT4G39050	KIN7.4, Kinesin motor family protein;(source:Araport11)	regulation of defense response	RBBH	Potato ID not in database	Y	Pi07550	Pi06308, Pi07387, Pi22798, Pi22922	ATR13, HaRxL60, HaRxL73, HaRxL79, HaRxLL60, HaRxL156	ATR13_Noks1, HaRxL60_Maks9, HaRxL73, HaRxL79, HaRxL156, HaRxLL60	2
Pi07550	PGSC0003DMT400060926	Leucine zipper transcription factor TGA	208-433 aa	AT3G12250	TGA6, TGACG MOTIF-BINDING FACTOR 6, basic leucine zipper transcription factor involved in the activation of SA-responsive genes.	biological regulation,nucleic acid metabolic process,response to stimulus	RBBH	No predicted orthologue	Y	No	No	No	No	4
Pi07550	PGSC0003DMT400049152	Heat shock protein 70 (HSP70)-interacting protein	24-668 aa	AT2G25290	PHOX1, Encodes one of the 36 carboxylate clamp (CC)-tetratricopeptide repeat (TPR) proteins (Prasad 2010, Pubmed ID: 20856808) with potential to interact with Hsp90/Hsp70 as co-chaperones.	biological_process	RBBH	AT2G25290$	N	N/A	N/A	N/A	N/A	N/A
Pi07555	XM_006357667	bZIP transcription factor family protein BZO2H3	Full length 1-363 aa	AT5G28770	BZO2H3; BASIC LEUCINE ZIPPER protein which regulates the circadian oscillator gene PSEUDO RESPONSE REGULATOR7 (PRR7) to change the circadian phase in response to sugars. It upregulates PRR7 in response to low energy. bZIP63 and PRR7 are required for correct oscillator phase under light/dark cycles. bZIP protein BZO2H3 mRNA, partial cds	biological regulation,response to stimulus,cellular response to oxygen-containing compound,cell communication	RBBH	AT5G28770	Y	No	No	No	No	4
Pi07555	Sotub05g019280.1.1	ARM repeat superfamily protein	27-725 aa	AT2G01690	VAC1, Homologous to mammalian VAC14s, which is involved in the production of phosphatidylinositol 3,5-bisphosphate. Mutants are male gametophyte lethal.	biological regulation, positive regulation of molecular function	RBBH	Potato ID not in database	Y	No	No	ATR13, HaRxL14, HaRxL73, HaRxLL99	ATR13_Waco9, HaRxL14_Hind2, HaRxL73, HaRxLL99	3
Pi07555, Pi13625, Pi13959	PGSC0003DMT400069204	COP9 signalosome 5A (CSN5A)	Full length 1-309 aa	AT1G71230	CSN5, COP9-SIGNALOSOME 5B, Encodes a subunit of the COP9 complex, similar to JAB1, a specific mammalian coactivator of AP-1 transcription. Involved in protein deneddylation. Double mutants with CSN5A are constitutively photomorphogenic (de-etiolated) and have abnormal auxin responses.	biological regulation,response to stimulus	RBBH	AT1G71230$	Y	Pi07555, Pi13959		ATR13, HaRxL10, HaRxL16, HaRxL43, HaRxL48, HaRxL54, HaRxL62, HaRxL65, HaRxL68, HaRxL69, HaRxL72, HaRxLL445, HaRxLL456, HaRxLL470, HaRxLL482	ATR13_Hind2, HaRxL10, HaRxL16, HaRxL16_Maks9, HaRxL43, HaRxL48, HaRxL54, HaRxL62, HaRxL62_Cala2, HaRxL65, HaRxL68, HaRxL69, HaRxL72_Maks9, HaRxLL445, HaRxLL456, HaRxLL470, HaRxLL482	2
Pi07555	PGSC0003DMT400023467	SF16	7-469 aa	AT3G49260	IQD21, IQ-domain 21;(source:Araport11)	ABA-activated signaling pathway, calcium-mediated signaling, cellular response to carbon dioxide, ABA, cold and hydrogen peroxide, regulation of stomatal closure	RBBH	AT3G49260	Y	No	No	No	No	4
Pi07689, Pi14371	Sotub11g014690.1.1	tetratricopeptide repeat (TPR)-containing protein	Full length 1-422 aa	AT4G08320	AtTPR8, Tetratricopeptide Repeat 8, with potential to interact with Hsp90/Hsp70 as co-chaperones.	positive regulation of chaperone-mediated protein folding, posttranslational protein targeting to ER membrane, ubiquitin-dependent ERAD pathway.	BBH	Potato ID not in database	Y	No	No	HaRxL29	HaRxL29	3
Pi07689	PGSC0003DMT400012249	Mitochondrial small heat shock protein	37-211 aa	AT4G25200	AtHSP23.6-MITO, Mitochondrion-localised small heat shock protein 23	response to stimulus	RBBH	AT4G25200$	Y	Pi07689	Pi04339, Pi07387	ATR1, HaRxL86, HaRxLL112, HaRxLL477, HpRxLL351, HaRxLL455	ATR1, ATR1_Emwa1, ATR1_Emco5, ATR1_Cand5, ATR1_Cala2, ATR1_Bico5, ATR1_Aswa1, HaRxL86, HaRxLL112, HaRxLL477, HpRxLL351_Hind2, HaRxLL455	2
Pi08943	PGSC0003DMT400007762	StBSL3	478-994 aa*	AT2G27210	BSL3, BRI1 suppressor 1 (BSU1)-like 3;(source:Araport11)	biological regulation, signal transduction,response to stimulus,cellular response to oxygen-containing compound,cell communication	BBH	AT2G27210$	Y	No	No	No	No	4
Pi08943	JQ950742	StBSL1	Full length 1-878 aa*	AT4G03080	BSL1, BRI1 suppressor 1 (BSU1)-like 1;(source:Araport11)	signal transduction,cellular response to oxygen-containing compound,cell communication	BBH	Potato ID not in database	Y	No	No	No	No	4
Pi09218	PGSC0003DMT400071362	Zinc finger protein	90-473 aa	AT5G01980	RING/U-box superfamily protein;(source:Araport11)	catabolic process	RBBH	No predicted orthologue	N	N/A	N/A	N/A	N/A	N/A
Pi09218	PGSC0003DMT400069511	Nam 1	131-630 aa	AT5G24590	AtTIP, TCV-Interacting Protein, AtNAC91. Interacts with turnip crinkle virus (TCV) capsid protein. Transcription factor involved in regulating the defense response of Arabidopsis to TCV.	biological process involved in symbiotic interaction, biological regulation,response to stimulus	RBBH	AT5G24590$	Y	No	No	No	No	4
Pi09585	PGSC0003DMT400014995	2,4-dihydroxyhept-2-ene-1,7-dioic acid aldolase	Full length 1-354 aa	AT4G24080	ALL1, aldolase like;(source:Araport11)	signaling pathway	RBBH	AT4G24080$	Y	No	No	No	No	4
Pi09585	PGSC0003DMT400050359	Carbon-nitrogen hydrolase family protein	Full length 1-310 aa	AT5G12040	Nitrilase/cyanide hydratase and apolipoprotein N-acyltransferase family protein;(source:Araport11)	metabolic process	RBBH	AT5G12040	Y	No	No	No	No	4
Pi09585	PGSC0003DMT400049643	Myosin VIII-B	416-592 aa	AT5G54280	ATM2, ATM4, ATMYOS1, MYOSIN 2, Type VII myosin gene	transport	RBBH	AT5G54280$	N	N/A	N/A	N/A	N/A	N/A
Pi09585	PGSC0003DMT400003356	Granule-bound starch synthase 2, chloroplastic/amyloplastic	11-767 aa	AT3G01180	ATSS2, SS2, starch synthase 2;(source:Araport11)	amylopectin and starch biosynthetic process	RBBH	AT3G01180	Y	No	No	No	No	4
Pi09585	PGSC0003DMT400080547	Adenosine kinase isoform 2S	19-339 aa	AT5G03300	ADK2, Encodes adenosine kinase 2, a typical, constitutively expressed housekeeping enzyme. Shows a high sequence identity with ADK1. Involved in salvage synthesis of adenylates and methyl recycling.	AMP salvage	BBH	AT5G03300$	Y	No	No	No	No	4
Pi09585	Sotub06g020870.1.1	ATP-dependent Clp protease ATP-binding subunit ClpX, putative	103-689 aa	AT1G33360	Encodes ClpX3, a subunit of the Clp protease complex.	protein catabolic process, protein folding, proteolysis	BBH	Potato ID not in database	Y	No	No	No	No	4
Pi09585	PGSC0003DMT400026536	Conserved gene of unknown function	Full length 1-641 aa	AT4G18570	IPGA1, INCREASED PETAL GROWTH ANISOTROPY 1, Microtubule associated protein involved in cortical microtubule organization.	cortical microtubule organization, petal morphogenesis, chloroplast organization	BBH	AT4G18570	N	N/A	N/A	N/A	N/A	N/A
Pi09585	PGSC0003DMT400066574	Twi1 protein	Full length 1-463 aa	AT4G34131	UDP-glucosyl transferase 73B3;(source:Araport11)	response to stimulus	RBBH	AT4G34131$	Y	No	No	No	No	4
Pi09585	PGSC0003DMT400023994	Ribosomal RNA methyltransferase	511-813 aa	AT4G25730	AtTRM7B, TRNA METHYLTRANSFERASE 7B, FtsJ-like methyltransferase family protein;(source:Araport11)	methylation	RBBH	AT4G25730	N	N/A	N/A	N/A	N/A	N/A
Pi09585	PGSC0003DMT400014215	kinesin motor family protein	10-404 aa	AT2G21300	ATP binding microtubule motor family protein;(source:Araport11)	microtubule-based movement	RBBH	No predicted orthologue	Y	No	No	No	No	4
Pi09585	PGSC0003DMT400075611	Catalase	Full length 1-492 aa	AT4G35090	CAT2, CATALASE 2, Encodes a peroxisomal catalase, highly expressed in bolts and leaves. mRNA expression patterns show circadian regulation with mRNA levels being high in the subjective early morning. Loss of function mutations have increased H2O2 levels and increased H2O2 sensitivity. Mutants accumulate more toxic ions yet show decreased sensitivity to Li+. This decreased sensitivity is most like…	biological regulation,response to stimulus,cell communication	BBH	AT1G20620	Y	No	No	No	No	4
Pi09585	PGSC0003DMT400023575	Ubiquitin ligase SINAT3	63-314 aa	AT3G61790	SINAT3, Protein with RING/U-box and TRAF-like domain;(source:Araport11)	catabolic process, protein ubiquitination	BBH	No predicted orthologue	Y	No	Pi13625	ATR13, HaRxL65	ATR13_Noks1, ATR13_Bico1, HaRxL65, HaRxL65_Maks9	2
Pi10232	PGSC0003DMT400024325	Conserved gene of unknown function	4-789 aa	AT3G58110	ECAP, EAR MOTIF-CONTAINING ADAPTOR PROTEIN, Adaptor Protein that Connects JAZ Repressors with the TPR2 Co-repressor to Suppress Jasmonate-Responsive Anthocyanin Accumulation.	JA signaling pathway	RBBH	AT3G58110$	N	N/A	N/A	N/A	N/A	N/A
Pi10232	PGSC0003DMT400000832	CONTINUOUS VASCULAR RING	58-154 aa	AT2G20120	COV1, CONTINUOUS VASCULAR RING, Encodes an integral membrane protein of unknown function, highly conserved between plants and bacteria; is likely to be involved in a mechanism that negatively regulates the differentiation of vascular tissue in the stem. Mutants display a dramatic increase in vascular tissue development in the stem in place of the interfascicular region that normally separates the…	stem vascular tissue pattern formation	BBH	AT2G20120$	Y	No	No	No	No	4
Pi10654	Sotub06g034980.1.1	DegP protease	20-611 aa	AT2G47940	DEGP2, Encodes DegP2 protease; nuclear gene for chloroplast product.	proteolysis,catabolic process	BBH	Potato ID not in database	Y	Pi10654	Pi03192	No	No	1
Pi11383	KJ504180	StMap3Ke	4-1292 aa*	AT3G13530	MAP3K epsilon protein kinase 1 is functionally redundant with MAP3Ke2. Required for pollen development but not essential. map3ke1;map3ke2 double-mutant pollen grains develop plasma membrane irregularities following pollen mitosis I. Localized primarily in the plasma membrane. Expressed in leaf trichomes, root columella cells and developing ovules.	biological regulation	BBH	Potato ID not in database	N	N/A	N/A	N/A	N/A	N/A
Pi11383	Sotub02g036130.1.1	protein kinase family protein	3-655 aa	AT5G14720	Protein kinase superfamily protein;(source:Araport11)	protein phosphorylation	BBH	Potato ID not in database	Mukhtar et al (2011); Weβling et al (2014)	No	No	No	No	4
Pi11383	PGSC0003DMT400036874	protein kinase/ protein serine/threonine kinase/ protein tyrosine kinase	Full length 1-671 aa	AT1G79640	Protein kinase superfamily protein;(source:Araport11)	protein phosphorylation	RBBH	AT1G79640	N	N/A	N/A	N/A	N/A	N/A
Pi11383	PGSC0003DMT400062863	Ubiquitin-protein ligase	38-535 aa	AT5G65200	AtPUB38, Encodes a protein containing a U-box and an ARM domain. This protein has E3 ubiquitin ligase activity based on in vitro assays.	protein ubiquitination	RBBH	AT5G65200$	Mukhtar et al (2011); Weβling et al (2014)	No	No	No	No	4
Pi13093	PGSC0003DMT400000852	Aldehyde dehydrogenase	Full length 1-500 aa	AT3G24503	AtALDH1a. A sinapaldehyde dehydrogenase catalyzes both the oxidation of coniferylaldehyde and sinapaldehyde forming ferulic acid and sinapic acid, respectively	phenylpropanoid biosynthetic process	RBBH	No predicted orthologue	N	N/A	N/A	N/A	N/A	N/A
Pi13093	PGSC0003DMT400024956	Sinapyl alcohol dehydrogenase 2	Full length 1-120 aa	AT4G39330	ATCAD9, cinnamyl alcohol dehydrogenase 9;(source:Araport11)	lignin biosynthetic process	BBH	AT4G37980$	N	N/A	N/A	N/A	N/A	N/A
Pi13625, Pi13959	PGSC0003DMT400023896	CSN5 protein	Full length 1-367 aa	AT1G22920	AJH1 encodes a protein similar to JAB1, a specific mammalian coactivator of AP-1 transcription. Encodes a subunit of the COP9 complex that is involved in protein deneddylation. Plants with mutations in CSN5A and CSN5B have a de-etiolated phenotype. Required for the recovery of AUX/IAA repressor levels following recurrent heat stress to regulate auxin homeostasis.	biological regulation, regulation of defense response,response to stimulus	BBH	AT1G22920$	Mukhtar et al (2011); Weβling et al (2014)	No	No	ATR1, ATR13, HaRxLL518, HaRxLL482, HaRxLL456, HaRxLL445, HaRxLL108, HaRxL69, HaRxL68, HaRxL62, HaRxL54, HaRxL48, HaRxL16, HaRxL145, HaRxL10	ATR1_Cala2, ATR1_Aswa1, ATR13_Hind2, HaRxLL518_Waco9, HaRxLL482, HaRxLL456, HaRxLL445, HaRxLL445_Waco9, HaRxLL108, HaRxL69, HaRxL68, HaRxL62, HaRxL54, HaRxL48, HaRxL16, HaRxL16_Maks9, HaRxL145, HaRxL10, HaRxL10_Waco9	3
Pi13625	PGSC0003DMT400000652	MYC2 bHLH protein	4-598 aa	AT1G01260	bHLH13 interacts with JAZ proteins, and functions redundantly with bHLH3, bHLH14 and bHLH17 to negatively regulate jasmonate responses.	biological regulation	RBBH	AT1G01260$	Y	No	No	No	No	4
Pi13625	PGSC0003DMT400048586	Ubiquitin ligase SINAT3	111-321 aa	AT3G61790	SINAT3, Protein with RING/U-box and TRAF-like domain;(source:Araport11)	protein ubiquitination, catabolic process	BBH	AT3G61790$	Y	Pi13625	No	ATR13, HaRxL65	ATR13_Noks1, ATR13_Bico1, HaRxL65, HaRxL65_Maks9	2
Pi13625	PGSC0003DMT400018049	Ubiquitin ligase SINAT3	123-333 aa	AT3G61790	SINAT3, Protein with RING/U-box and TRAF-like domain;(source:Araport11)	protein ubiquitination, catabolic process	BBH	AT3G61790$	Y	Pi13625	No	ATR13, HaRxL65	ATR13_Noks1, ATR13_Bico1, HaRxL65, HaRxL65_Maks9	2
Pi13625	PGSC0003DMT400050550	Enoyl-CoA hydratase/isomerase family protein	3-229 aa	AT1G65520	ECI1, ENOYL-COA HYDRATASE/ISOMERASE C, encodes a peroxisomal delta3, delta2-enoyl CoA isomerase, involved in unsaturated fatty acid degradation	fatty acid catabolic process	RBBH	AT1G65520	Y	No	No	No	No	4
Pi13628	Sotub07g024290.1.1	protein kinase, putative	296-735 aa	AT3G15220	Protein kinase superfamily protein;(source:Araport11)	protein phosphorylation	BBH	Potato ID not in database	Y	No	No	No	No	4
Pi13628, Pi18609	PGSC0003DMT400075800	Conserved gene of unknown function	182-692 aa	AT2G01690	VAC1, Homologous to mammalian VAC14s, which is involved in the production of phosphatidylinositol 3,5-bisphosphate. Mutants are male gametophyte lethal.	positive regulation of kinase activity, phosphatidylinositol biosynthetic process	RBBH	AT2G01690	Y	No	No	ATR13, HaRxL14, HaRxL73, HaRxLL99	ATR13_Waco9, HaRxL14_Hind2, HaRxL73, HaRxLL99	3
Pi13628	PGSC0003DMT400025104	Ferredoxin-dependent glutamate synthase 1	588-1621 aa	AT5G04140	GLU1, FERREDOXIN-DEPENDENT GLUTAMATE SYNTHASE, Encodes a gene whose sequence is similar to ferredoxin dependent glutamate synthase (Fd-GOGAT). Expression in leaves is induced by light and sucrose. Proposed to be involved in photorespiration and nitrogen assimilation. The mRNA is cell-to-cell mobile.	biological regulation, positive regulation of molecular function,response to stimulus	RBBH	AT5G04140$	N	N/A	N/A	N/A	N/A	N/A
Pi13959	PGSC0003DMT400025137	Kinesin light chain	Full length 1-524 aa	AT2G31240	Tetratricopeptide repeat (TPR)-like superfamily protein;(source:Araport11)	biological_process	RBBH	AT2G31240	N	N/A	N/A	N/A	N/A	N/A
Pi13959	PGSC0003DMT400077199	Transcription factor	Full length 1-273 aa	AT5G05550	ENAP2, VFP5, EIN2 NUCLEAR ASSOCIATED PROTEIN 2, Encodes trihelix-domain transcription factor. Interacts with agrobacterium virulence protein VirF.	regulation of transcription, DNA-templated	RBBH	AT5G05550$	Y	No	No	HaRxL79, HaRxL144	HaRxL79, HaRxL144	3
Pi14371	PGSC0003DMT400050451	Pyruvate kinase family protein	81-756 aa	AT3G49160	Expression of the gene is downregulated in the presence of paraquat, an inducer of photoxidative stress.	glycolytic process	RBBH	AT3G49160	Y	Pi14371	Pi08943	HaRxL2, HaRxLL445	HaRxL2, HaRxLL445_A_Waco9	2
Pi14371	PGSC0003DMT400088401	6b-interacting protein 1	18-373 aa	AT3G14180	ASIL2, ARABIDOPSIS 6B-INTERACTING PROTEIN 1-LIKE 2, sequence-specific DNA binding transcription factor;(source:Araport11)	biological regulation	RBBH	AT3G14180$	Y	No	Pi18215, Pi18609	ATR13, HaRxLL515	ATR13, HaRxLL515	2
Pi14371	PGSC0003DMT400058621	CMPG1b	30-451 aa	AT5G37490	ARM repeat superfamily protein;(source:Araport11)	response to stimulus	BBH	No predicted orthologue	Y	No	No	No	No	4
Pi14371	PGSC0003DMT400051951	Acyl-ACP thioesterase	5-369 aa	AT4G13050	FATA2, Acyl-ACP thioesterase;(source:Araport11)	fatty acid biosynthetic process	RBBH	AT4G13050$	Mukhtar et al (2011); Weβling et al (2014)	No	No	No	No	4
Pi14371	Sotub12g027160.1.1	Conserved gene of unknown function	2-888 aa	AT1G47550	SEC3A, EXOCYST COMPLEX COMPONENT SEC3A, Encodes a member of the exocyst complex gene family.	vesicle-mediated transport to the plasma membrane, cell communication	BBH	Potato ID not in database	N	N/A	N/A	N/A	N/A	N/A
Pi14371	PGSC0003DMT400038619	Conserved gene of unknown function	396-1040 aa	AT5G43230	EEIG1/EHBP1 protein amino-terminal domain protein;(source:Araport11)	biological_process	RBBH	AT5G43230	N	N/A	N/A	N/A	N/A	N/A
Pi14371, Pi22798	PGSC0003DMT400078858	Conserved gene of unknown function	Full length 1-450 aa	AT1G72270	IDAP1. Acts together with IDAP2 and IDM1 to regulate active DNA demethylation.	DNA demethylation, regulation of chromatin silencing	RBBH	AT1G72275	N	N/A	N/A	N/A	N/A	N/A
Pi14371	PGSC0003DMT400068120	DNA-binding protein smubp-2	153-979 aa	AT5G35970	P-loop containing nucleoside triphosphate hydrolases superfamily protein;(source:Araport11)	N/A	RBBH	AT5G35970	Y	No	No	No	No	4
Pi14371	PGSC0003DMT400074614	RNA binding protein	Full length 1-156 aa	AT5G12230	MED19A, mediator of RNA polymerase II transcription subunit 19a-like protein;(source:Araport11)	biological regulation	BBH	AT5G12230$	Y	Pi14371	No	HaRxL44	HaRxL44	2
Pi14371	PGSC0003DMT400029034	Conserved gene of unknown function	Full length 1-390 aa	AT5G57770	FL8, FORKED-LIKE family member, part of Group 2 (Group 1 consists of FKD1, FL1-FL3; Group 2 consists of FL4 and FL8 and Group 3 consists of FL5- FL7).	N/A	RBBH	AT5G57770	N	N/A	N/A	N/A	N/A	N/A
Pi14371	PGSC0003DMT400082113	Cytosolic cysteine synthase	Full length 1-325 aa	AT4G14880	OASA1, CYTACS1, Encodes a cytosolic isoform of cytosolic O-acetylserine(thiol)lyase, a key enzyme in cysteine biosynthesis and for the fixation of inorganic sulfide. It catalyzes the formation of cysteine from O-acetylserine and inorganic sulfide. Gene expression is predominant in the root cortex and the xylem parenchyma. Gene expression is induced in leave, stems and roots by high salt and heavy…	response to stimulus	RBBH	AT4G14880$	Mukhtar et al (2011); Weβling et al (2014)	No	No	HaRxLL495	HaRxLL495	3
Pi14736	PGSC0003DMT400060190	octicosapeptide/Phox/Bem1p (PB1) domain / tetratricopeptide repeat	Full length 1-596 aa	AT4G32070	PHOX4, Encodes one of the 36 carboxylate clamp (CC)-tetratricopeptide repeat (TPR) proteins (Prasad 2010, Pubmed ID: 20856808) with potential to interact with Hsp90/Hsp70 as co-chaperones.	biological_process	BBH	AT3G12740$	N	N/A	N/A	N/A	N/A	N/A
Pi15110	XM_006345568	Phox (PX) domain-containing protein	304-708 aa	AT4G32160	Phox (PX) domain-containing protein;(source:Araport11)	signal transduction,cell communication	BBH	Potato ID not in database	Y	No	No	No	No	4
Pi15110	PGSC0003DMT400037158	Steroid binding protein	40-227 aa	AT3G48890	MSBP2, MEMBRANE-ASSOCIATED PROGESTERONE BINDING PROTEIN 3, putative progesterone-binding protein homolog (Atmp2) mRNA, The mRNA is cell-to-cell mobile.	N/A	RBBH	AT3G48890$	Y	No	No	No	No	4
Pi15278	PGSC0003DMT400025800	Rop guanine nucleotide exchange factor	4-549 aa	AT4G38430	ROPGEF1, Member of the RopGEF (guanine nucleotide exchange factor) family, containing the novel PRONE domain (plant-specific Rop nucleotide exchanger), which is exclusively active towards members of the Rop subfamily, also known as DUF315). Interacts with ROP1 but the whole protein lacks Rho guanyl-nucleotide exchange factor activity in vitro. The DUF315/PRONE domain is sufficient to confer RopGE…	biological regulation, positive regulation of molecular function	BBH	AT4G38430	Y	No	No	No	No	4
Pi15278	PGSC0003DMT400074637	Beta-ureidopropionase	Full length 1-410 aa	AT5G64370	PYD3 encodes a beta-ureidopropionase which, when expressed in E. coli, has been shown to convert beta-ureidopropionate into beta-alanine. It localizes to the cytosol and plays an important role in uracil degradation.	response to stimulus,cell communication	RBBH	AT5G64370	Y	Pi15278	Pi15287	No	No	1
Pi15287	PGSC0003DMT400070378	Glu-rich protein	261-833 aa	AT5G04460	RING/U-box superfamily protein;(source:Araport11)	N/A	BBH	AT5G04460	N	N/A	N/A	N/A	N/A	N/A
Pi15287	PGSC0003DMT400001475	UP-9A	Full length 1-118 aa	AT5G24660	AtLSU2, response to low sulfur 2;(source:Araport11)	biological regulation, regulation of defense response,response to stimulus,cell communication	BBH	AT5G24660$	Mukhtar et al (2011); Weβling et al (2014)	No	No	ATR13, HaRxLL60, HaRxLL63	ATR13_Noks1, HaRxLL60, HaRxLL63	3
Pi15287	PGSC0003DMT400071377	Cutin deficient 2	183-821 aa	AT4G00730	AHDP, ANL2, ANTHOCYANINLESS 2, ARABIDOPSIS THALIANA HOMEODOMAIN PROTEIN, Encodes a homeodomain protein of the HD-GLABRA2 group. Involved in the accumulation of anthocyanin and in root development. Loss of function mutants have increased cell wall polysaccharide content.	response to stimulus	RBBH	AT4G00730$	N	N/A	N/A	N/A	N/A	N/A
Pi15287	PGSC0003DMT400060434	ATP binding protein	585-907 aa	AT3G55060	CAP-gly domain linker;(source:Araport11)	biological_process	RBBH	AT3G55060$	N	N/A	N/A	N/A	N/A	N/A
Pi15287	PGSC0003DMT400031475	Nodulation signaling pathway 2 protein	7-496 aa	AT4G08250	GRAS family transcription factor;(source:Araport11)	biological regulation	RBBH	AT4G08250	Y	No	No	No	No	4
Pi15287	PGSC0003DMT400036702	Conserved gene of unknown function	Full length 1-263 aa	AT1G80940	Snf1 kinase interactor-like protein;(source:Araport11)	regulation of flower development	RBBH	AT1G80940	Y	No	Pi04339, Pi07387, Pi22798	No	No	1
Pi16663	PGSC0003DMT400003823	RAB GTPase activator	Full length 1-404 aa	AT5G52580	RabGAP/TBC domain-containing protein;(source:Araport11)	activation of GTPase activity, protein transport	RBBH	AT5G52580	N	N/A	N/A	N/A	N/A	N/A
Pi16663	PGSC0003DMT400069947	protein phosphatase	6-418 aa	AT1G07430	AIP1, AKT1 INTERACTING PROTEIN PHOSPHATASE 1, Encodes a member of the group A protein phosphatase 2C (PP2C) family that is responsible for negatively regulating seed dormancy.	biological regulation	RBBH	AT3G11410	Y	No	No	No	No	4
Pi16663	PGSC0003DMT400062666	XH/XS domain-containing protein	Full length 1-638 aa	AT3G48670	IDN2, INVOLVED IN DE NOVO 2, a double-stranded RNA-binding protein involved in de novo methylation and small interfering RNA (siRNA)-mediated maintenance methylation. IND2 is a component of the RNA-directed DNA methylation pathway.	biological regulation, nucleic acid metabolic process,response to stimulus	RBBH	AT3G48670$	Y	No	No	No	No	4
Pi16663	PGSC0003DMT400015733	CONSTANS interacting protein 6	49-184 aa	AT5G48160	OBE2, Encodes a nuclear PHD finger protein that is functionally redundant with OBE1 and plays an important role in the maintenance and/or establishment of the root and shoot apical meristems.	biological process involved in symbiotic interaction, biological regulation, transport	BBH	AT5G48160$	N	N/A	N/A	N/A	N/A	N/A
Pi16663	PGSC0003DMT400032782	Conserved gene of unknown function	Full length 1-155 aa	AT5G64180	tropomyosin;(source:Araport11)	biological_process	RBBH	AT5G64180	Y	No	No	No	No	4
Pi16663	Sotub10g005670.1.1	VARICOSE (VCS)	602-1420 aa	AT3G13300	Encodes VCS (VARICOSE). Involved in mRNA decapping. VCS forms a mRNA decapping complex with DCP1 (At1g08370) and DCP2 (At5g13570). Unlike DCP2, VCS itself does not have mRNA decapping activity in vitro. DCP1, DCP2 and VCS colocalize in cytoplasmic loci, which are putative Arabidopsis mRNA processing bodies. Null mutants of DCP1, DCP2, and VCS accumulate capped mRNAs with a reduced degradation rat…	biological regulation,nucleic acid metabolic process,response to stimulus	BBH	Potato ID not in database	Y	No	No	No	No	4
Pi16705	Sotub08g018930.1.1	ENTH/VHS/GAT family protein	2-674 aa	AT4G32760	ENTH/VHS/GAT family protein;(source:Araport11)	transport	BBH	Potato ID not in database	Y	No	No	No	No	4
Pi16705	Sotub01g009460.1.1	Rho GTPase activation protein (RhoGAP) with PH domain	143-851 aa	AT5G12150	PHGAP1, Encodes a protein with similarity to REN1, a Rho GTPase activating protein.It is cytoplasmic and plasma membrane associated in interphase, but during mitosis localizes to the CDZ/CDS in a POK-dependent manner.	biological regulation, signal transduction,response to stimulus,cell communication	BBH	Potato ID not in database	N	N/A	N/A	N/A	N/A	N/A
Pi16705	PGSC0003DMT400039968	Lrr receptor protein kinase	Full length 1-888 aa	AT2G16250	Leucine-rich repeat protein kinase family protein;(source:Araport11)	protein phosphorylation	BBH	No predicted orthologue	N	N/A	N/A	N/A	N/A	N/A
Pi16705	PGSC0003DMT400035767	Ankyrin repeat-containing protein	4-464 aa	AT5G51160	Ankyrin repeat family protein;(source:Araport11)	biological_process	BBH	No predicted orthologue	Y	No	No	No	No	4
Pi17309, Pi17316	PGSC0003DMT400072865	StVIK	Full length 1-435 aa*	AT1G14000	AtVIK, VH1-Interacting Kinase. Encodes a protein with similarity to members of the C1 subgroup of MAP kinase kinase kinases. Interacts physically with the receptor kinase BRL2/VH1 and appears to be involved in auxin and brassinosteriod signaling. The mRNA is cell-to-cell mobile.	biological regulation, signal transduction,response to stimulus,cellular response to oxygen-containing compound,cell communication	RBBH	AT1G14000	Mukhtar et al (2011); Weβling et al (2014)	No	No	No	No	4
Pi17309	Sotub03g005590.1.1	magnesium transporter	Full length 1-395 aa	AT5G64560	MGT9, MAGNESIUM TRANSPORTER 9, Transmembrane magnesium transporter that is located in plasma membrane of microspores to take up Mg from the locule. One of 9 family members.	transport	BBH	Potato ID not in database	Y	No	No	No	No	4
Pi17316	PGSC0003DMT400037705	50S ribosomal protein L15	125-276 aa	AT3G25920	RPL15, RIBOSOMAL PROTEIN L15, encodes a plastid ribosomal protein CL15, a constituent of the large subunit of the ribosomal complex	translation	RBBH	AT3G25920	Y	No	No	No	No	4
Pi18215	PGSC0003DMT400038144	Myosin XI-2	238-689 aa	AT4G28710	AtXIH, member of Myosin-like proteins The mRNA is cell-to-cell mobile.	transport	BBH	No predicted orthologue	N	N/A	N/A	N/A	N/A	N/A
Pi18215	PGSC0003DMT400060303	Isocitrate lyase and phosphorylmutase	Full length 1-505 aa	AT2G43180	Phosphoenolpyruvate carboxylase family protein;(source:Araport11)	N/A	RBBH	AT2G43180	Y	No	No	No	No	4
Pi18215	PGSC0003DMT400026666	Sulfite reductase	53-691 aa	AT5G04590	SIR, A.thaliana gene encoding sulfite reductase.	biological regulation,response to stimulus	RBBH	AT5G04590	Y	No	No	No	No	4
Pi18215	PGSC0003DMT400038627	Conserved gene of unknown function	51-262 aa	AT3G03560	hypothetical protein;(source:Araport11)	N/A	RBBH	No predicted orthologue	Y	No	No	No	No	4
Pi18215	PGSC0003DMT400020195	6b-interacting protein 1	4-383 aa	AT3G58630	sequence-specific DNA binding transcription factor;(source:Araport11)	regulation of transcription, DNA-templated	BBH	No predicted orthologue	Y	No	No	No	No	4
Pi18215	PGSC0003DMT400040071	Signal recognition particle 68 kDa protein	Full length 1-495 aa	AT5G61970	signal recognition particle-related / SRP-like protein;(source:Araport11)	SRP-dependent cotranslational protein targeting to membrane	RBBH	AT5G61970	Y	No	No	No	No	4
Pi18215	PGSC0003DMT400079254	Conserved gene of unknown function	53-456 aa	AT3G45900	Ribonuclease P protein subunit P38-like protein;(source:Araport11)	N/A	RBBH	AT3G45900	Y	No	Pi07387, Pi16663	ATR1, ATR13, HaRxL2, HaRxL144, HaRxL156	ATR1_Bico1, ATR13_Noks1, HaRxL2, HaRxL144, HaRxL156	2
Pi18609	PGSC0003DMT400024170	Argininosuccinate lyase	105-540 aa	AT5G10920	L-Aspartase-like family protein;(source:Araport11)	N/A	RBBH	AT5G10920	Y	No	No	No	No	4
Pi18609	PGSC0003DMT400023018	Metallothionein	Full length 1-82 aa	AT3G09390	MT2A, metallothionein, binds to and detoxifies excess copper and other metals, limiting oxidative damage	biological regulation	RBBH	AT3G09390$	Mukhtar et al (2011); Weβling et al (2014)	No	No	No	No	4
Pi18609	PGSC0003DMT400043571	Glu-rich protein	Full length 1-859 aa	AT5G04460	RING/U-box superfamily protein;(source:Araport11)	response to stimulus	RBBH	AT5G04460	N	N/A	N/A	N/A	N/A	N/A
Pi18609	PGSC0003DMT400035650	Chilling-responsive protein	Full length 1-320 aa	AT2G44060	LEA26, Late embryogenesis abundant protein, group 2;(source:Araport11)	response to stimulus	RBBH	AT2G44060	N	N/A	N/A	N/A	N/A	N/A
Pi21388	PGSC0003DMT400027581	Calcium-binding allergen Ole e	Full length 1-216 aa*	AT3G10190	AtCML36, Calmodulin-like 36. Encodes a protein with sequence similarity to calmodulins. Loss of function mutations have decreased response to chitin elicitors suggesting a role in plant response to fungal pathogens.	response to stimulus	BBH	AT3G10190$	Y	No	No	HaRxL2	HaRxL2	3
Pi21388	Sotub11g019170.1.1	DYNAMIN-RELATED PROTEIN 3A (DRP3A)	56-551 aa*	AT4G33650	ADL2, NOXY15, Encodes a protein with high sequence similarity to the dynamin superfamily. Among those members ADL2 was most closely related to Dnm1p of yeast and likely a member of the Vps1p subfamily. Widely expressed in various tissues with highest expression in flower tissues. Localizes to the chloroplast, mitochondrion and peroxisome. Involved in peroxisome and mitochondria fission in combina…	biological regulation	BBH	Potato ID not in database	Y	No	No	No	No	4
Pi21388, IPIO4	PGSC0003DMT400015210	Fk506 binding protein	158-583 aa	AT5G21990	TPR7, Encodes one of the 36 carboxylate clamp (CC)-tetratricopeptide repeat (TPR) proteins (Prasad 2010, Pubmed ID: 20856808). Functions as a chaperone receptor at the chloroplast outer envelope, mediating Hsp70-dependent protein targeting to chloroplasts. It has been localized to the ER membrane, interacts with the Sec translocon, and has a potential function in post-translational protein transp…	transport	RBBH	AT5G21990	Y	Pi21388	No	HaRxLL439	HaRxLL439	2
Pi21388, IPIO4	PGSC0003DMT400054792	BCS1 protein	Full length 1-344 aa	AT3G50930	AtBCS1, CYTOCHROME BC1 SYNTHESIS, Encodes a protein that is present in a homo-multimeric protein complex on the outer mitochondrial membrane and plays a role in cell death and amplifying salicylic acid signalling. The mRNA is cell-to-cell mobile.	biological process involved in symbiotic interaction, biological regulation, signal transduction,response to stimulus,cellular response to oxygen-containing compound,cell communication	BBH	No predicted orthologue	Y	No	No	No	No	4
Pi22798	PGSC0003DMT400078989	Homeobox protein knotted-1-like LET12	Full length 1-409 aa*	AT5G25220	KNAT3, KNOTTED1-LIKE HOMEOBOX GENE 3, A member of class II knotted1-like homeobox gene family (together with KNAT4 and KNAT5). Expressed in: hypocotyl-root boundary, anther-filament junction in flowers, ovule-funiculus and peduncle-silique boundaries, petioles and root. Light-regulated expression with differential response to red/far-red light. KNAT3 promoter activity showed cell-type specific pa…	biological regulation,response to stimulus	RBBH	No predicted orthologue	N	N/A	N/A	N/A	N/A	N/A
Pi22798	PGSC0003DMT400007130	Importin alpha 1	Full length 1-534 aa	AT1G09270	AtIMPA-4, IMPORTIN ALPHA ISOFORM 4. Protein interacts with Agrobacterium proteins VirD2 and VirE2.	NLS-bearing protein import into nucleus, biological process involved in symbiotic interaction, transport,response to stimulus	RBBH	AT1G09270	Y	Pi22798	No	HaRxL106	HaRxL106, HaRxL106_Cala2, HaRxL106_Hind2	2
Pi22798	PGSC0003DMT400038785	Importin alpha 2	Full length 1-529 aa	AT4G16143	AtIMPA-2, Importin Alpha Isoform 2. Protein interacts with Agrobacterium proteins VirD2 and VirE2. Is not individually essential for Agrobacterium-mediated root transformation, but when overexpressed can rescue the impa-4 decreased transformation susceptibility phenotype.	NLS-bearing protein import into nucleus, transport	RBBH	No predicted orthologue	Mukhtar et al (2011); Weβling et al (2014)	No	No	HaRxL106	HaRxL106_Cala2	3
Pi22798	PGSC0003DMT400076860	Importin alpha	68-529 aa	AT3G06720	AtIMPA-1, Encodes importin alpha involved in nuclear import. Protein interacts with Agrobacterium proteins VirD2 and VirE2. Is not individually essential for Agrobacterium-mediated root transformation, but when overexpressed can rescue the impa-4 decreased transformation susceptibility phenotype.	NLS-bearing protein import into nucleus, transport	RBBH	AT3G06720$	Y	No	No	HaRxL106	HaRxL106, HaRxL106_Hind2	3
Pi22798	Sotub08g007700.1.1	unknown protein	Full length 1-521 aa*	AT4G31430	Encodes a plant-specific protein that physically interacts with CRWN1 and its homolog CRWN4 and localizes at the inner nuclear membrane. KAKU4 deforms the nuclear envelope in a dose-dependent manner, in association with nuclear membrane invagination and stack formation.	nuclear membrane organization	RBBH	Potato ID not in database	Y	No	Pi08943, Pi09585, Pi18609	HaRxLL515	HaRxLL515	2
Pi22798	PGSC0003DMT400042138	F-box-containing protein 2	184-443 aa	AT1G06110	SKP1/ASK-interacting protein 16;(source:Araport11)	protein ubiquitination	RBBH	AT1G06110	N	N/A	N/A	N/A	N/A	N/A
Pi22922	PGSC0003DMT400029402	Pseudo-response regulator 9	Full length 1-640 aa	AT5G24470	Encodes a pseudo-response regulator whose mutation affects various circadian-associated biological events such as flowering time in the long-day photoperiod conditions, red light sensitivity of seedlings during early photomorphogenesis, and the period of free-running rhythms of certain clock-controlled genes including CCA1 and APRR1/TOC1 in constant white light. Acts as transcriptional repressor …	response to red light, negative regulation of transcription	RBBH	AT2G46790	Y	No	No	No	No	4
Pi22922	PGSC0003DMT400042877	PAKRP1L	536-837 aa	AT3G23670	Microtubule motor kinesin PAKRP1L/Kinesin-12B. Together with PAKRP1/Kinesin-12A, serve as linkers of the plus ends of antiparallel microtubules in the phragmoplast.	microtubule-based movement	BBH	AT3G23670$	Y	No	No	No	No	4
Pi22922	PGSC0003DMT400015659	PRA1 family protein D	Full length 1-168 aa	AT1G04260	CAMV MOVEMENT PROTEIN INTERACTING PROTEIN 7, MPI7, PRA1.D, PRENYLATED RAB ACCEPTOR 1.D, Encodes protein that interacts with CaMV movement protein. Colocalizes in the cytoplasm with the movement protein. Has similarity to mammalian proteins (such as the rat PRA1) which have been described as rab acceptors.	biological process involved in symbiotic interaction, transport	RBBH	AT1G04260	Y	Pi22922	Pi15110	HaRxL2, HaRxL26, HaRxL59, HaRxL54, HaRxL60, HaRxL61, HaRxL65, HaRxL7, HaRxL70, HaRxL74, HaRxL147, HaRxLL468	HaRxL2, HaRxL26, HaRxL59_Hind2, HaRxL54, HaRxL60_Maks9, HaRxL61_Hind2, HaRxL65, HaRxL7, HaRxL70, HaRxL74, HaRxL147, HaRxLL468, HaRxLL468_Hind2, HaRxLL468_Maks9	2
Pi22922	Sotub08g007630.1.1	CONTAINS InterPro DOMAIN/s: Prefoldin (InterPro:IPR009053)	2667-3045 aa	AT4G31570	nucleoporin;(source:Araport11)	biological_process	BBH	Potato ID not in database	N	N/A	N/A	N/A	N/A	N/A
Pi22922	PGSC0003DMT400009645	Heat shock protein binding protein	15-818 aa	AT5G42480	ARC6, ACCUMULATION AND REPLICATION OF CHLOROPLASTS 6, Shows homology to the cyanobacterial cell division protein Ftn2, mutant only has two mesophyll cell chloroplasts.	chloroplast fission, chloroplast organization	RBBH	AT5G42480	Y	No	Pi06308	HaRxLL494	HaRxLL494	2
Pi22926	PGSC0003DMT400046837	Elongation factor TuA, chloroplastic	Full length 1-477 aa*	AT4G02930	GTP binding Elongation factor Tu family protein;(source:Araport11)	response to stimulus	RBBH	AT4G20360	N	N/A	N/A	N/A	N/A	N/A
Pi22926	PGSC0003DMT400061015	StMAP3Kβ2	213-666 aa*	AT4G08500	MAPKKK8, Encodes a member of the A1 subgroup of the MEKK (MAPK/ERK kinase kinase) family. MEKK is another name for Mitogen-Activated Protein Kinase Kinase Kinase (MAPKKK or MAP3K). This subgroup has four members: At4g08500 (MEKK1, also known as ARAKIN, MAP3Kb1, MAPKKK8), At4g08480 (MEKK2, also known as MAP3Kb4, MAPKKK9), At4g08470 (MEKK3, also known as MAP3Kb3, MAPKKK10) and At4g12020 (MEKK4, als…	biological regulation, signal transduction,response to stimulus,cell communication	RBBH	No predicted orthologue	N	N/A	N/A	N/A	N/A	N/A
Pi22926	PGSC0003DMT400092196	Elongation factor TuB, chloroplastic	Full length 1-477 aa*	AT4G20360	AtSVR11, Suppressor Of Variegation 11, EF-Tu translation elongation factor. Referred to as AtRabE1b in DOI:10.1104/pp.013052. However, wider community usage and more publications assign the symbol RabE1b to At5g59840.	translational elongation	RBBH	AT4G20360	Y	No	Pi22926	No	No	1
Pi22926	Sotub01g025420.1.1	serine carboxypeptidase-like 40 (scpl40)	Full length 1-505 aa	AT3G63470	SCPL40, SERINE CARBOXYPEPTIDASE-LIKE 40, Nuclear transcribed, plastid localized EF-Tu translation elongation factor. Referred to as AtRabE1b in DOI:10.1104/pp.013052. However, wider community usage and more publications assign the symbol RabE1b to At5g59840.	N/A	RBBH	Potato ID not in database	Mukhtar et al (2011); Weβling et al (2014)	No	No	No	No	4
a Cells shaded orange indicates multiple entries in this table of a single Arabidopsis gene where there are two or more Potato identifiers which are RBBH or BBH to this gene.
* Y2H and/or CoIP have been used to confirm that the full length Potato protein interacts with the P. infestans effector
$ denotes occasions where EnsemblPlants predicts more than one candidate Orthologue. Cell shaded green show where EnsemblPlant predictions differ from our RBBH/ BBH analysis.							No predicted othologue	28	0.16
							Potato ID not in database	30	0.17
							Wrong orthologue	11	0.06	but wrong orthologue present in set	2
							correct	104	0.6
							Total	173	0.99
