# Supplementary material for: Exploiting breakdown in nonhost effector–target interactions to boost host disease resistance
Source: Proc Natl Acad Sci U S A. 2022 Aug 22;119(35):e2114064119. doi: 10.1073/pnas.2114064119 (PMC9436328; doi:10.1073/pnas.2114064119)
Supplement: Supplementary File [file pnas.2114064119.sd04.xlsx]

## Sheet: Sheet1
Table S4: Comparisons with previous matrix Y2H assays by Mukhtar et al (13) and Weβling et al (14).
Arabidopsis top match (AtOrth)	Arabidopsis annotation	AtOrth Interacts in M2H with P. infestans effectors	AtOrth Interacts with HaRxLR effectors	AtOrth Interacts with G. orontii effectors	AtOrth Interacts with P.syringae effectors	P. infestans RXLRs interact with candidate Potato Orthologue
AT3G43810	CAM7, EF hand domain protein encodes a calmodulin. Can functionally complement a yeast CaM mutant. Z-BOX BINDING FACTOR 3, ZBF3	Pi04339, Pi09218	No	No	No	Pi04339
AT1G76850	SEC5A, Exocyst complex component SEC5, Encodes a member of the exocyst complex gene family.	No	ATR1, HaRxL62 HaRxLL470	No	No	Pi04339, Pi07550, Pi07555, Pi14731, Pi15287, Pi16705, Pi18215
AT3G25530	AtGHBDH, Encodes gamma-hydroxybutyrate dehydrogenase. GHBDH is proposed to function in oxidative stress tolerance.	No	No	No	No	Pi06308
AT1G29400	AML5, MEI2-LIKE PROTEIN 5, A member of mei2-like gene family, predominantly plant-based family of genes encoding RNA binding proteins with characteristic presence of a highly conserved RNA binding motif.	No	No	No	No	Pi06478
AT5G66850	MAPKKK5, Encodes a member of the MEKK subfamily that functions redundantly with MAPKKK3 to activate MPK3/6 downstream of multiple pattern recognition receptors and confer resistance to both bacterial and fungal pathogens.	Pi07387	No	No	No	Pi07387
AT5G19390	Encodes a protein with similarity to REN1, a Rho GTPase activating protein.	No	No	No	No	Pi07387
AT5G14720	Protein kinase superfamily protein;(source:Araport11)	No	No	No	No	Pi11383
AT5G65200	AtPUB38, Encodes a protein containing a U-box and an ARM domain. This protein has E3 ubiquitin ligase activity based on in vitro assays.	No	No	No	No	Pi11383
AT1G22920	CSN5, AJH1 encodes a protein similar to JAB1, a specific mammalian coactivator of AP-1 transcription. Encodes a subunit of the COP9 complex that is involved in protein deneddylation. Plants with mutations in CSN5A and CSN5B have a de-etiolated phenotype.	No	ATR1, ATR13, HaRxLL518, HaRxLL482, HaRxLL456, HaRxLL445, HaRxLL108, HaRxL69, HaRxL68, HaRxL62, HaRxL54, HaRxL48, HaRxL16, HaRxL145, HaRxL10	OEC21, OEC25, OEC61, OEC67, OEC70, OEC71, OEC78, OEC85, OEC89	avrPto_group, HopAT1_Pph_1448A, HopBF1_Pla_107, HOPF_group, avrC_group, avrB_group, HopO1-2_Pto_DC3000, HopP1_Pto_DC3000, HOPAO1_group, HOPAR1_group, AVRRPM1_group	Pi13625, Pi13959
AT4G13050	FATA2, Acyl-ACP thioesterase;(source:Araport11)	No	No	No	No	Pi14371
AT4G14880	OASA1, CYTACS1, Encodes a cytosolic isoform of cytosolic O-acetylserine(thiol)lyase, a key enzyme in cysteine biosynthesis and for the fixation of inorganic sulfide.	No	HaRxLL495	No	No	Pi14371
AT5G24660	AtLSU2, response to low sulfur 2;(source:Araport11)	No	ATR13, HaRxLL60, HaRxLL63	OEC25	HopZ_group	Pi15287
AT1G14000	AtVIK, VH1-Interacting Kinase. Encodes a protein with similarity to members of the C1 subgroup of MAP kinase kinase kinases.	No	No	No	No	Pi17309, Pi17316
AT3G09390	MT2A, metallothionein, binds to and detoxifies excess copper and other metals, limiting oxidative damage	No	No	No	No	Pi18609
AT4G16143	AtIMPA-2, Importin Alpha Isoform 2. Protein interacts with Agrobacterium proteins VirD2 and VirE2.	No	HaRxL106	No	No	Pi22798
AT3G63470	SCPL40, SERINE CARBOXYPEPTIDASE-LIKE 40, Nuclear transcribed, plastid localized EF-Tu translation elongation factor.	No	No	No	No	Pi22926
