# Supplementary material for: Exploiting breakdown in nonhost effector–target interactions to boost host disease resistance
Source: Proc Natl Acad Sci U S A. 2022 Aug 22;119(35):e2114064119. doi: 10.1073/pnas.2114064119 (PMC9436328; doi:10.1073/pnas.2114064119)
Supplement: Supplementary File [file pnas.2114064119.sd05.xlsx]

## Sheet: Sheet1
Table S5: Additional Primer Sequences.
Primer name	Sequence(5'-3')	Description
02860_RT_F	CTTTTGCGCACTGATGAACG	RT-PCR Primer for verifying expression in Arabidopsis
02860_RT_R	TATGGGCCACGAAAAGCTTG	RT-PCR Primer for verifying expression in Arabidopsis
04089_RT_F	CGACGAAACTCGGCTCTTAT	RT-PCR Primer for verifying expression in Arabidopsis
04089_RT_R	CTGGGCTGTAACTCTCACAATCT	RT-PCR Primer for verifying expression in Arabidopsis
04097_RT_F	CTGGAAAGCCATAGCCCATA	RT-PCR Primer for verifying expression in Arabidopsis
04097_RT_R	CGTCTATCTCCGGCTTCTTG	RT-PCR Primer for verifying expression in Arabidopsis
04314_RT_F	GGTTGCCCTATCTACGAGCAAA	RT-PCR Primer for verifying expression in Arabidopsis
04314_RT_R	GGGACCTGACGATGCTGTTTT	RT-PCR Primer for verifying expression in Arabidopsis
06087_RT_F	GTACAAGGCTAAGCTGACGC	RT-PCR Primer for verifying expression in Arabidopsis
06087_RT_R	CGAGGTATAGTCGCTGGAGT	RT-PCR Primer for verifying expression in Arabidopsis
06099_RT_F	TTAAGCGCTCGGTCTACACA	RT-PCR Primer for verifying expression in Arabidopsis
06099_RT_R	AAAGTCTTCTGCCTTGCAAA	RT-PCR Primer for verifying expression in Arabidopsis
09218_RT_F	TCGCAGGTGGATTTCTGGAA	RT-PCR Primer for verifying expression in Arabidopsis
09218_RT_R	TCATCGCTGAAATCTTGGCG	RT-PCR Primer for verifying expression in Arabidopsis
09585_RT_F	TACACGACCGAGTGTTTGGT	RT-PCR Primer for verifying expression in Arabidopsis
09585_RT_R	GAGGATCTGGGCGTAGAGAG	RT-PCR Primer for verifying expression in Arabidopsis
10654_RT_F	CGCTGGTTGGTCTTGAAGAG	RT-PCR Primer for verifying expression in Arabidopsis
10654_RT_R	GTCACTCAGCTTCGCGATTT	RT-PCR Primer for verifying expression in Arabidopsis
13628_RT_F	GCCTCCGACCAGAATTCGA	RT-PCR Primer for verifying expression in Arabidopsis
13628_RT_R	TTGACTTTTATGGTAGCGTGATGAGT	RT-PCR Primer for verifying expression in Arabidopsis
17316_RT_F	CTCACTATGGCGATGACGAA	RT-PCR Primer for verifying expression in Arabidopsis
17316_RT_R	CATCCGCACTTTTTCCACTT	RT-PCR Primer for verifying expression in Arabidopsis
22798_RT_F	ACCCCTCAACGCCAGAATAA	RT-PCR Primer for verifying expression in Arabidopsis
22798_RT_R	CGGCTTTGGTTATCGAGCTC	RT-PCR Primer for verifying expression in Arabidopsis
07387_RT_F	GCGCTCCTGAAGTATGTCAA	RT-PCR Primer for verifying expression in Arabidopsis
07387_RT_R	TCTAGCTTGGAGACGGGATT	RT-PCR Primer for verifying expression in Arabidopsis
07555_RT_F	TCCCAACACTTACGCAGAGT	RT-PCR Primer for verifying expression in Arabidopsis
07555_RT_R	TCTTCTCTGTCCGGGTTGTG	RT-PCR Primer for verifying expression in Arabidopsis
22922_RT_F	GGGCGAAACTAAACTGCCAA	RT-PCR Primer for verifying expression in Arabidopsis
22922_RT_R	TTGGTGGCTTCTTTCAGTGC	RT-PCR Primer for verifying expression in Arabidopsis
22926_RT_F	TCCTGAGGACAAACGACGAA	RT-PCR Primer for verifying expression in Arabidopsis
22926_RT_R	CGAGCGACATTCTCTTCAGC	RT-PCR Primer for verifying expression in Arabidopsis
RxL60_RT_F	AAATGGGCTTAGCTGCCTTCGG	RT-PCR Primer for verifying expression in Arabidopsis
RxL60_RT_R	TGGCTGTTCGCTTTCACTATCGC	RT-PCR Primer for verifying expression in Arabidopsis
RxL79_RT_F	CTGCCAGCTCGCGTAGCCG	RT-PCR Primer for verifying expression in Arabidopsis
RxL79_RT_R	TAAATCGCCGGATTGATGCC	RT-PCR Primer for verifying expression in Arabidopsis
RxL86_RT_F	AGAAATCTGCGTAGTTGCAAGCGG	RT-PCR Primer for verifying expression in Arabidopsis
RxL86_RT_R	GGGAATAAATCCTTGAAAGTAATCA	RT-PCR Primer for verifying expression in Arabidopsis
RxL132_RT_F	GACACTCATTTGGCCCCAGTAGC	RT-PCR Primer for verifying expression in Arabidopsis
RxL132_RT_R	CTGTCGAGTTGCTACGACAACG	RT-PCR Primer for verifying expression in Arabidopsis
RxL144_RT_F	AAAGGAGCACCGTTGCCAAGTC	RT-PCR Primer for verifying expression in Arabidopsis
RxL144_RT_R	TGCAGCCACACTGATTCGTTGC	RT-PCR Primer for verifying expression in Arabidopsis
AtActin_F	ACCTTGCTGGACGTGACCTTACTGAT	Control RT-PCR Primer for verifying expression in Arabidopsis
AtActin_R	GTTGTCTCGTGGATTCCAGCAGCTT	Control RT-PCR Primer for verifying expression in Arabidopsis
HD498F	HD498F GAACCGGAGCAGGTGAAGAA	Control RT-PCR Primer for verifying expression in Potato
HD498R	HD498R GAAGCAATCCCAGCGATACG	Control RT-PCR Primer for verifying expression in Potato
PM80 probe	PM80 CGCCTCATGATCCGATT (HEX)	Control RT-PCR Probe for verifying expression in Potato
HD727F	HD727F CTTCAAACTTTCTCTACACC	AtPUB33 RT-PCR Primer for verifying expression in Potato
HD727R	HD727R TTCTCTCTCCTCCTCATC	AtPUB33 RT-PCR Primer for verifying expression in Potato
HD727probe	HD727P CCCTCCCGCTTTGTTCAGT	AtPUB33 RT-PCR Probe for verifying expression in Potato
HD673F	HD673 F AATTGGAGCATGTCCAGAGG	detect presence of AtPUB33 transgene in potato
HD673R	HD671 R ACTAGTCACAAATGATGTTGAAGCCACT	detect presence of AtPUB33 transgene in potato
GW-StUBK-F	AAAGCAGGCTTCACCATGgctttggagactccatca	Gateway cloning primers
GW-StUBK-R	GAAAGCTGGGTCTCAATTCTGTTGCAGCCACTC	Gateway cloning primers
GW-StKRBP1-F	AAAAAGCAGGCTTAACAATGGCTAATTCGAGCAAATC	Gateway cloning primers
GW-StKRBP1-R	AGAAAGCTGGGTTCTACATTTGTGGAGCTGG	Gateway cloning primers
StPhyB-kpnI-F	GCGCGGTACCGAATGGCTTCTGGAAGTAGAACAA	cloning primers
StPhyB-xhoI-R	GCGCCTCGAGGACTAGCCAACACACTTTGGACCT	cloning primers
GW-StCML36-F	AAAGCAGGCTTCACCATGAAGTTCCCCAAAAACTTCTTC	Gateway cloning primers
GW-StCML36-R	GAAAGCTGGGTCTTATCTCTGCTGTTCCATCATAAGAC	Gateway cloning primers
